# Supplementary material for: 4-{[3-(4-Hydroxy­benzyl­ideneamino)-2,2-dimethyl­propyl]iminiomethyl}phenolate dihydrate
Source: Acta Crystallogr Sect E Struct Rep Online. 2009 Apr 18;65(Pt 5):o1071–2. doi: 10.1107/S1600536809013804 (PMC2977751; doi:10.1107/S1600536809013804)
Supplement: Supplementary file 1 [file e-65-o1071-sup1.cif]

##############################################################################
###                                                                        ###
###        Electronic paper (Acta Crystallographica Section E)             ###
###                                                                        ###
##############################################################################
#                                                                            #
# This CIF contains the data in a paper accepted for publication in Acta     #
# Crystallographica Section E. It conforms to the requirements of Notes      #
# for Authors for Section E, and has been peer reviewed under the auspices   #
# of the IUCr Commission on Journals.                                        #
#                                                                            #
# Full details of the Crystallographic Information File format               #
# are given in the paper "The Crystallographic Information File (CIF):       #
# a New Standard Archive File for Crystallography" by S. R. Hall, F. H.      #
# Allen and I. D. Brown [Acta Cryst. (1991), A47, 655-685].                  #
#                                                                            #
# The current version of the core CIF dictionary is obtainable from          #
# ftp://ftp.iucr.org/pub/cif_core.dic. The current version number is 2.4.    #
#                                                                            #
# Software is freely available for graphical display of the structure(s) in  #
# this CIF.  For information consult the CIF home page http://www.iucr.org/  #
# cif/home.html                                                              #
#                                                                            #
# This file may be used for bona fide research purposes within the           #
# scientific community so long as proper attribution is given to the journal # 
# article from which it was obtained.                                        #
#                                                                            #
##############################################################################
                                             
data_global
_audit_creation_method     'form.cif (version 2.0)'
_journal_data_validation_number     ?
_journal_date_recd_electronic     2009-04-10
_journal_date_accepted     2009-04-13
_journal_name_full     'Acta Crystallographica, Section E'
_journal_year     2009
_journal_volume     65
_journal_issue      5
_journal_page_first     o1071
_journal_page_last     o1072
_journal_paper_category     QO
_journal_coeditor_code     SJ2615
_publ_contact_author_name     'Professor Fun, Hoong-Kun'
_publ_contact_author_address
;
X-ray Crystallography Unit
School of Physics
Universiti Sains Malaysia
11800 USM, Penang
Malaysia
;
_publ_contact_author_email     hkfun@usm.my
_publ_contact_author_fax     '6 04 6579150'
_publ_contact_author_phone     '6 04 6533652'
_publ_section_title
;
4-{[3-(4-Hydroxybenzylideneamino)-2,2-dimethylpropyl]iminiomethyl}phenolate
dihydrate
;
loop_
    _publ_author_name
    _publ_author_footnote
    _publ_author_address
    'Kia, Reza'
;
Thomson Reuters ResearcherID: A-5471-2009.
;
;
X-ray Crystallography Unit
School of Physics
Universiti Sains Malaysia
11800 USM, Penang
Malaysia
;
    'Fun, Hoong-Kun'
;
Thomson Reuters ResearcherID: A-3561-2009.
;
;
X-ray Crystallography Unit
School of Physics
Universiti Sains Malaysia
11800 USM, Penang
Malaysia
;
    'Kargar, Hadi' ?
;
Department of Chemistry
School of Science
Payame Noor University (PNU)
Ardakan
Yazd
Iran
;
data_I
_audit_creation_method     SHELXL97
_chemical_name_systematic
;
4-{[3-(4-Hydroxybenzylideneamino)-2,2-dimethylpropyl]iminiomethyl}phenolate
dihydrate
;
_chemical_name_common
;
;
_chemical_formula_moiety     'C19 H22 N2 O2 , 2H2 O'
_chemical_formula_sum     'C19 H26 N2 O4'
_chemical_formula_iupac     'C19 H22 N2 O2, 2H2 O'
_chemical_formula_weight     346.42
_chemical_melting_point     ?
_symmetry_cell_setting     orthorhombic
_symmetry_space_group_name_H-M     'P n a 21'
_symmetry_space_group_name_Hall     'P 2c -2n'
loop_
    _symmetry_equiv_pos_as_xyz
    'x, y, z'
    '-x, -y, z+1/2'
    'x+1/2, -y+1/2, z'
    '-x+1/2, y+1/2, z+1/2'
_cell_length_a     13.0336(4)
_cell_length_b     11.5242(3)
_cell_length_c     12.4132(4)
_cell_angle_alpha     90.00
_cell_angle_beta     90.00
_cell_angle_gamma     90.00
_cell_volume     1864.49(10)
_cell_formula_units_Z     4
_cell_measurement_reflns_used     1477
_cell_measurement_theta_min     2.36
_cell_measurement_theta_max     29.88
_cell_measurement_temperature     100
_exptl_crystal_description     block
_exptl_crystal_colour     orange
_exptl_crystal_size_max     0.34
_exptl_crystal_size_mid     0.21
_exptl_crystal_size_min     0.11
_exptl_crystal_density_diffrn     1.234
_exptl_crystal_density_meas     ?
_exptl_crystal_density_method     'not measured'
_exptl_crystal_F_000     744
_exptl_absorpt_coefficient_mu     0.087
_exptl_absorpt_correction_type     multi-scan
_exptl_absorpt_process_details     '(SADABS; Bruker, 2005)'
_exptl_absorpt_correction_T_min     0.9711
_exptl_absorpt_correction_T_max     0.9906
_exptl_special_details
;
The crystal was placed in the cold stream of an Oxford Cyrosystems Cobra
open-flow nitrogen cryostat (Cosier & Glazer, 1986) operating at 100.0(1) K.
;
_diffrn_ambient_temperature     100
_diffrn_radiation_type     MoK\a
_diffrn_radiation_wavelength     0.71073
_diffrn_radiation_source     'fine-focus sealed tube'
_diffrn_radiation_monochromator     graphite
_diffrn_measurement_device_type     'Bruker SMART APEXII CCD area-detector'
_diffrn_measurement_method     '\f and \w'
_diffrn_detector_area_resol_mean     ?
_diffrn_reflns_number     10183
_diffrn_reflns_av_R_equivalents     0.0564
_diffrn_reflns_av_sigmaI/netI     0.0443
_diffrn_reflns_theta_min     2.36
_diffrn_reflns_theta_max     27.49
_diffrn_reflns_theta_full     27.49
_diffrn_measured_fraction_theta_max     1.000
_diffrn_measured_fraction_theta_full     1.000
_diffrn_reflns_limit_h_min     -15
_diffrn_reflns_limit_h_max     16
_diffrn_reflns_limit_k_min     -14
_diffrn_reflns_limit_k_max     14
_diffrn_reflns_limit_l_min     -16
_diffrn_reflns_limit_l_max     7
_diffrn_standards_number     0
_diffrn_standards_interval_count     .
_diffrn_standards_interval_time     .
_diffrn_standards_decay_%     ?
_refine_special_details
;
 Refinement of F^2^ against ALL reflections.  The weighted R-factor wR and
 goodness of fit S are based on F^2^, conventional R-factors R are based
 on F, with F set to zero for negative F^2^. The threshold expression of
 F^2^ > 2sigma(F^2^) is used only for calculating R-factors(gt) etc. and is
 not relevant to the choice of reflections for refinement.  R-factors based
 on F^2^ are statistically about twice as large as those based on F, and R-
 factors based on ALL data will be even larger.
;
_reflns_number_total     2237
_reflns_number_gt     1753
_reflns_threshold_expression     I>2\s(I)
_refine_ls_structure_factor_coef     Fsqd
_refine_ls_matrix_type     full
_refine_ls_R_factor_all     0.0664
_refine_ls_R_factor_gt     0.0467
_refine_ls_wR_factor_gt     0.1042
_refine_ls_wR_factor_ref     0.1160
_refine_ls_goodness_of_fit_ref     1.046
_refine_ls_restrained_S_all     1.045
_refine_ls_number_reflns     2237
_refine_ls_number_parameters     235
_refine_ls_number_restraints     3
_refine_ls_hydrogen_treatment     mixed
_refine_ls_weighting_scheme     calc
_refine_ls_weighting_details
       'calc w = 1/[\s^2^(Fo^2^)+(0.0526P)^2^+0.5548P] where P=(Fo^2^+2Fc^2^)/3'
_atom_sites_solution_hydrogens     geom
_atom_sites_solution_primary     direct
_atom_sites_solution_secondary     difmap
_refine_ls_shift/su_max     ?
_refine_ls_shift/su_max_lt     0.001
_refine_ls_shift/su_mean     0.000
_refine_diff_density_max     0.265
_refine_diff_density_min     -0.196
_refine_ls_extinction_method     none
_refine_ls_extinction_coef     ?
loop_
    _atom_type_symbol
    _atom_type_description
    _atom_type_scat_dispersion_real
    _atom_type_scat_dispersion_imag
    _atom_type_scat_source
    'C' 'C' 0.0033 0.0000
                         'International Tables Vol C Tables 4.2.6.8 and 6.1.1.4'
    'H' 'H' 0.0000 0.0000
                         'International Tables Vol C Tables 4.2.6.8 and 6.1.1.4'
    'N' 'N' 0.0061 0.0000
                         'International Tables Vol C Tables 4.2.6.8 and 6.1.1.4'
    'O' 'O' 0.0106 0.0000
                         'International Tables Vol C Tables 4.2.6.8 and 6.1.1.4'
_computing_data_collection     'APEX2 (Bruker, 2005)'
_computing_cell_refinement     'APEX2 (Bruker, 2005)'
_computing_data_reduction     'SAINT (Bruker, 2005)'
_computing_structure_solution     'SHELXTL (Sheldrick, 2008)'
_computing_structure_refinement     'SHELXTL (Sheldrick, 2008)'
_computing_molecular_graphics     'SHELXTL (Sheldrick, 2008)'
_computing_publication_material
;
SHELXTL (Sheldrick, 2008) and PLATON (Spek, 2009)
;
loop_
    _atom_site_type_symbol
    _atom_site_label
    _atom_site_fract_x
    _atom_site_fract_y
    _atom_site_fract_z
    _atom_site_U_iso_or_equiv
    _atom_site_adp_type
    _atom_site_calc_flag
    _atom_site_refinement_flags
    _atom_site_occupancy
    _atom_site_disorder_assembly
    _atom_site_disorder_group
    O O1 0.0498(3) 0.5696(3) 1.0250(3) 0.0254(8) Uani d . 1 . .
    O O2 0.0475(3) 0.5792(3) 0.4102(2) 0.0217(7) Uani d . 1 . .
    N N1 0.5104(3) 0.5803(3) 0.8323(3) 0.0192(8) Uani d . 1 . .
    N N2 0.5136(3) 0.5842(3) 0.5796(3) 0.0186(8) Uani d . 1 . .
    C C1 0.2946(4) 0.5328(4) 0.8831(4) 0.0181(10) Uani d . 1 . .
    H H1A 0.3225 0.4895 0.8270 0.022 Uiso calc R 1 . .
    C C2 0.1925(4) 0.5165(4) 0.9112(4) 0.0178(10) Uani d . 1 . .
    H H2A 0.1528 0.4627 0.8741 0.021 Uiso calc R 1 . .
    C C3 0.1496(4) 0.5802(4) 0.9947(4) 0.0184(10) Uani d . 1 . .
    C C4 0.2104(4) 0.6615(4) 1.0498(4) 0.0221(10) Uani d . 1 . .
    H H4A 0.1828 0.7050 1.1059 0.026 Uiso calc R 1 . .
    C C5 0.3115(4) 0.6764(4) 1.0197(4) 0.0211(10) Uani d . 1 . .
    H H5A 0.3510 0.7310 1.0560 0.025 Uiso calc R 1 . .
    C C6 0.3563(4) 0.6130(4) 0.9374(4) 0.0181(10) Uani d . 1 . .
    C C7 0.4645(4) 0.6339(4) 0.9073(4) 0.0186(10) Uani d . 1 . .
    H H7A 0.5010 0.6896 0.9457 0.022 Uiso calc R 1 . .
    C C8 0.6178(4) 0.6143(4) 0.8131(4) 0.0172(9) Uani d . 1 . .
    H H8A 0.6594 0.5447 0.8092 0.021 Uiso calc R 1 . .
    H H8B 0.6416 0.6593 0.8742 0.021 Uiso calc R 1 . .
    C C9 0.63477(18) 0.6854(2) 0.7101(5) 0.0166(5) Uani d . 1 . .
    C C10 0.6196(4) 0.6143(4) 0.6059(4) 0.0207(10) Uani d . 1 . .
    H H10A 0.6481 0.6580 0.5463 0.025 Uiso calc R 1 . .
    H H10B 0.6588 0.5431 0.6122 0.025 Uiso calc R 1 . .
    C C11 0.4577(4) 0.6396(3) 0.5096(3) 0.0173(9) Uani d . 1 . .
    H H11A 0.4891 0.7009 0.4737 0.021 Uiso calc R 1 . .
    C C12 0.3548(4) 0.6168(4) 0.4823(4) 0.0160(9) Uani d . 1 . .
    C C13 0.3087(4) 0.6874(4) 0.4023(4) 0.0186(10) Uani d . 1 . .
    H H13A 0.3476 0.7432 0.3668 0.022 Uiso calc R 1 . .
    C C14 0.2061(4) 0.6736(4) 0.3767(4) 0.0183(9) Uani d . 1 . .
    H H14A 0.1768 0.7206 0.3241 0.022 Uiso calc R 1 . .
    C C15 0.1448(4) 0.5894(4) 0.4291(4) 0.0172(9) Uani d . 1 . .
    C C16 0.1949(4) 0.5154(3) 0.5056(4) 0.0182(10) Uani d . 1 . .
    H H16A 0.1574 0.4564 0.5382 0.022 Uiso calc R 1 . .
    C C17 0.2949(4) 0.5287(3) 0.5318(4) 0.0181(10) Uani d . 1 . .
    H H17A 0.3246 0.4798 0.5826 0.022 Uiso calc R 1 . .
    C C18 0.56782(19) 0.7944(2) 0.7087(5) 0.0209(6) Uani d . 1 . .
    H H18A 0.5770 0.8364 0.7748 0.031 Uiso calc R 1 . .
    H H18B 0.4971 0.7725 0.7014 0.031 Uiso calc R 1 . .
    H H18C 0.5873 0.8426 0.6491 0.031 Uiso calc R 1 . .
    C C19 0.74958(18) 0.7180(2) 0.7099(6) 0.0230(6) Uani d . 1 . .
    H H19A 0.7659 0.7590 0.7750 0.034 Uiso calc R 1 . .
    H H19B 0.7640 0.7666 0.6490 0.034 Uiso calc R 1 . .
    H H19C 0.7903 0.6487 0.7057 0.034 Uiso calc R 1 . .
    O O1W 0.02979(14) 0.33777(16) 0.7189(3) 0.0223(5) Uani d . 1 . .
    H H1W1 0.0021 0.3754 0.6592 0.033 Uiso d R 1 . .
    H H2W1 0.0012 0.3713 0.7731 0.033 Uiso d R 1 . .
    O O2W 0.45692(15) 0.38775(16) 0.7030(3) 0.0247(5) Uani d D 1 . .
    H H1W2 0.4922 0.3279 0.6916 0.037 Uiso d RD 1 . .
    H H2W2 0.4735 0.4056 0.7681 0.037 Uiso d RD 1 . .
    H H1N2 0.487(3) 0.520(3) 0.618(3) 0.020(9) Uiso d . 1 . .
    H H1O1 0.020(3) 0.524(4) 0.984(4) 0.040(14) Uiso d . 1 . .
loop_
    _atom_site_aniso_label
    _atom_site_aniso_U_11
    _atom_site_aniso_U_22
    _atom_site_aniso_U_33
    _atom_site_aniso_U_12
    _atom_site_aniso_U_13
    _atom_site_aniso_U_23
    O1 0.0152(16) 0.0329(16) 0.0281(17) -0.0051(14) 0.0031(13) -0.0086(14)
    O2 0.0171(16) 0.0261(15) 0.0219(16) -0.0001(13) -0.0042(13) 0.0062(12)
    N1 0.020(2) 0.0172(18) 0.0207(18) -0.0025(17) 0.0044(15) 0.0045(16)
    N2 0.0145(19) 0.0181(18) 0.0231(19) -0.0025(16) 0.0018(15) -0.0003(15)
    C1 0.019(2) 0.019(2) 0.016(2) 0.001(2) 0.0061(19) 0.0063(18)
    C2 0.018(3) 0.020(2) 0.015(2) -0.0032(19) -0.0010(19) 0.0004(17)
    C3 0.012(2) 0.0189(19) 0.025(2) -0.0004(17) 0.0006(17) 0.0025(18)
    C4 0.022(2) 0.0227(19) 0.022(2) 0.0024(19) 0.0011(19) -0.0022(18)
    C5 0.026(3) 0.0182(18) 0.019(2) -0.0060(19) -0.004(2) 0.0028(18)
    C6 0.021(2) 0.0139(18) 0.019(2) 0.0006(19) 0.0014(18) 0.0042(19)
    C7 0.0090(19) 0.024(2) 0.023(2) -0.0051(17) -0.0087(18) 0.0076(18)
    C8 0.010(2) 0.017(2) 0.025(2) 0.0022(19) -0.0017(18) 0.004(2)
    C9 0.0150(11) 0.0190(11) 0.0157(13) -0.0035(10) 0.002(2) -0.004(2)
    C10 0.021(2) 0.025(2) 0.016(2) -0.004(2) -0.0033(19) 0.000(2)
    C11 0.029(2) 0.0100(16) 0.013(2) 0.0029(18) -0.0015(18) -0.0009(15)
    C12 0.012(2) 0.0166(18) 0.020(2) 0.0025(18) 0.0026(17) -0.0080(19)
    C13 0.018(2) 0.0142(17) 0.024(2) -0.0012(17) 0.0025(19) 0.0039(17)
    C14 0.023(2) 0.0161(18) 0.016(2) 0.0023(18) 0.0008(19) 0.0027(17)
    C15 0.021(2) 0.0144(16) 0.017(2) 0.0029(18) -0.0014(18) -0.0027(17)
    C16 0.018(3) 0.0117(18) 0.025(3) 0.0003(18) 0.0044(19) 0.0002(18)
    C17 0.021(2) 0.0116(17) 0.022(2) 0.0041(18) 0.0054(19) 0.0051(18)
    C18 0.0220(12) 0.0170(12) 0.0238(15) -0.0011(10) -0.001(3) -0.006(2)
    C19 0.0181(12) 0.0244(13) 0.0265(16) -0.0061(11) 0.002(3) 0.001(3)
    O1W 0.0244(10) 0.0209(9) 0.0216(13) 0.0046(8) -0.0003(16) -0.0010(13)
    O2W 0.0286(11) 0.0201(9) 0.0255(14) 0.0002(8) -0.0010(18) -0.0041(16)
_geom_special_details
;
 All esds (except the esd in the dihedral angle between two l.s. planes)
 are estimated using the full covariance matrix.  The cell esds are taken
 into account individually in the estimation of esds in distances, angles
 and torsion angles; correlations between esds in cell parameters are only
 used when they are defined by crystal symmetry.  An approximate (isotropic)
 treatment of cell esds is used for estimating esds involving l.s. planes.
;
loop_
    _geom_bond_atom_site_label_1
    _geom_bond_atom_site_label_2
    _geom_bond_site_symmetry_2
    _geom_bond_distance
    _geom_bond_publ_flag
    O1 C3 . 1.359(6) ?
    O1 H1O1 . 0.83(4) ?
    O2 C15 . 1.295(6) ?
    N1 C7 . 1.267(6) ?
    N1 C8 . 1.473(6) ?
    N2 C11 . 1.302(6) ?
    N2 C10 . 1.461(6) ?
    N2 H1N2 . 0.95(4) ?
    C1 C2 . 1.388(7) ?
    C1 C6 . 1.398(7) ?
    C1 H1A . 0.9300 ?
    C2 C3 . 1.387(6) ?
    C2 H2A . 0.9300 ?
    C3 C4 . 1.405(7) ?
    C4 C5 . 1.380(8) ?
    C4 H4A . 0.9300 ?
    C5 C6 . 1.385(7) ?
    C5 H5A . 0.9300 ?
    C6 C7 . 1.480(6) ?
    C7 H7A . 0.9300 ?
    C8 C9 . 1.535(7) ?
    C8 H8A . 0.9700 ?
    C8 H8B . 0.9700 ?
    C9 C18 . 1.529(3) ?
    C9 C19 . 1.543(3) ?
    C9 C10 . 1.543(7) ?
    C10 H10A . 0.9700 ?
    C10 H10B . 0.9700 ?
    C11 C12 . 1.407(7) ?
    C11 H11A . 0.9300 ?
    C12 C13 . 1.418(6) ?
    C12 C17 . 1.421(6) ?
    C13 C14 . 1.384(8) ?
    C13 H13A . 0.9300 ?
    C14 C15 . 1.415(7) ?
    C14 H14A . 0.9300 ?
    C15 C16 . 1.434(6) ?
    C16 C17 . 1.352(7) ?
    C16 H16A . 0.9300 ?
    C17 H17A . 0.9300 ?
    C18 H18A . 0.9600 ?
    C18 H18B . 0.9600 ?
    C18 H18C . 0.9600 ?
    C19 H19A . 0.9600 ?
    C19 H19B . 0.9600 ?
    C19 H19C . 0.9600 ?
    O1W H1W1 . 0.9309 ?
    O1W H2W1 . 0.8614 ?
    O2W H1W2 . 0.8404 ?
    O2W H2W2 . 0.8612 ?
loop_
    _geom_angle_atom_site_label_1
    _geom_angle_atom_site_label_2
    _geom_angle_atom_site_label_3
    _geom_angle_site_symmetry_1
    _geom_angle_site_symmetry_3
    _geom_angle
    _geom_angle_publ_flag
    C3 O1 H1O1 . . 110(4) ?
    C7 N1 C8 . . 115.9(4) ?
    C11 N2 C10 . . 124.2(4) ?
    C11 N2 H1N2 . . 121(2) ?
    C10 N2 H1N2 . . 115(2) ?
    C2 C1 C6 . . 121.3(4) ?
    C2 C1 H1A . . 119.4 ?
    C6 C1 H1A . . 119.4 ?
    C3 C2 C1 . . 120.2(4) ?
    C3 C2 H2A . . 119.9 ?
    C1 C2 H2A . . 119.9 ?
    O1 C3 C2 . . 123.0(4) ?
    O1 C3 C4 . . 117.7(4) ?
    C2 C3 C4 . . 119.3(4) ?
    C5 C4 C3 . . 119.3(5) ?
    C5 C4 H4A . . 120.3 ?
    C3 C4 H4A . . 120.3 ?
    C4 C5 C6 . . 122.4(4) ?
    C4 C5 H5A . . 118.8 ?
    C6 C5 H5A . . 118.8 ?
    C5 C6 C1 . . 117.5(4) ?
    C5 C6 C7 . . 120.1(4) ?
    C1 C6 C7 . . 122.3(4) ?
    N1 C7 C6 . . 123.8(4) ?
    N1 C7 H7A . . 118.1 ?
    C6 C7 H7A . . 118.1 ?
    N1 C8 C9 . . 114.5(3) ?
    N1 C8 H8A . . 108.6 ?
    C9 C8 H8A . . 108.6 ?
    N1 C8 H8B . . 108.6 ?
    C9 C8 H8B . . 108.6 ?
    H8A C8 H8B . . 107.6 ?
    C18 C9 C8 . . 111.4(4) ?
    C18 C9 C19 . . 110.7(2) ?
    C8 C9 C19 . . 105.7(4) ?
    C18 C9 C10 . . 110.7(4) ?
    C8 C9 C10 . . 113.3(2) ?
    C19 C9 C10 . . 104.6(4) ?
    N2 C10 C9 . . 115.8(4) ?
    N2 C10 H10A . . 108.3 ?
    C9 C10 H10A . . 108.3 ?
    N2 C10 H10B . . 108.3 ?
    C9 C10 H10B . . 108.3 ?
    H10A C10 H10B . . 107.4 ?
    N2 C11 C12 . . 127.0(4) ?
    N2 C11 H11A . . 116.5 ?
    C12 C11 H11A . . 116.5 ?
    C11 C12 C13 . . 117.7(4) ?
    C11 C12 C17 . . 123.6(4) ?
    C13 C12 C17 . . 118.7(4) ?
    C14 C13 C12 . . 120.3(4) ?
    C14 C13 H13A . . 119.8 ?
    C12 C13 H13A . . 119.8 ?
    C13 C14 C15 . . 121.3(4) ?
    C13 C14 H14A . . 119.4 ?
    C15 C14 H14A . . 119.4 ?
    O2 C15 C14 . . 122.1(4) ?
    O2 C15 C16 . . 120.8(4) ?
    C14 C15 C16 . . 117.1(4) ?
    C17 C16 C15 . . 122.0(4) ?
    C17 C16 H16A . . 119.0 ?
    C15 C16 H16A . . 119.0 ?
    C16 C17 C12 . . 120.5(4) ?
    C16 C17 H17A . . 119.8 ?
    C12 C17 H17A . . 119.8 ?
    C9 C18 H18A . . 109.5 ?
    C9 C18 H18B . . 109.5 ?
    H18A C18 H18B . . 109.5 ?
    C9 C18 H18C . . 109.5 ?
    H18A C18 H18C . . 109.5 ?
    H18B C18 H18C . . 109.5 ?
    C9 C19 H19A . . 109.5 ?
    C9 C19 H19B . . 109.5 ?
    H19A C19 H19B . . 109.5 ?
    C9 C19 H19C . . 109.5 ?
    H19A C19 H19C . . 109.5 ?
    H19B C19 H19C . . 109.5 ?
    H1W1 O1W H2W1 . . 104.2 ?
    H1W2 O2W H2W2 . . 102.5 ?
loop_
    _geom_torsion_atom_site_label_1
    _geom_torsion_atom_site_label_2
    _geom_torsion_atom_site_label_3
    _geom_torsion_atom_site_label_4
    _geom_torsion_site_symmetry_1
    _geom_torsion_site_symmetry_2
    _geom_torsion_site_symmetry_3
    _geom_torsion_site_symmetry_4
    _geom_torsion
    _geom_torsion_publ_flag
    C6 C1 C2 C3 . . . . -0.1(7) ?
    C1 C2 C3 O1 . . . . 178.9(4) ?
    C1 C2 C3 C4 . . . . 0.4(7) ?
    O1 C3 C4 C5 . . . . -178.6(4) ?
    C2 C3 C4 C5 . . . . 0.0(7) ?
    C3 C4 C5 C6 . . . . -0.7(7) ?
    C4 C5 C6 C1 . . . . 0.9(7) ?
    C4 C5 C6 C7 . . . . 179.0(4) ?
    C2 C1 C6 C5 . . . . -0.6(7) ?
    C2 C1 C6 C7 . . . . -178.6(4) ?
    C8 N1 C7 C6 . . . . 179.1(4) ?
    C5 C6 C7 N1 . . . . -179.3(4) ?
    C1 C6 C7 N1 . . . . -1.3(7) ?
    C7 N1 C8 C9 . . . . -106.9(4) ?
    N1 C8 C9 C18 . . . . 56.0(4) ?
    N1 C8 C9 C19 . . . . 176.4(4) ?
    N1 C8 C9 C10 . . . . -69.6(4) ?
    C11 N2 C10 C9 . . . . 99.7(5) ?
    C18 C9 C10 N2 . . . . -53.5(5) ?
    C8 C9 C10 N2 . . . . 72.5(4) ?
    C19 C9 C10 N2 . . . . -172.8(4) ?
    C10 N2 C11 C12 . . . . -178.4(4) ?
    N2 C11 C12 C13 . . . . -179.2(4) ?
    N2 C11 C12 C17 . . . . 1.9(7) ?
    C11 C12 C13 C14 . . . . -176.2(4) ?
    C17 C12 C13 C14 . . . . 2.8(7) ?
    C12 C13 C14 C15 . . . . -0.1(7) ?
    C13 C14 C15 O2 . . . . 176.4(4) ?
    C13 C14 C15 C16 . . . . -3.1(7) ?
    O2 C15 C16 C17 . . . . -175.9(5) ?
    C14 C15 C16 C17 . . . . 3.6(7) ?
    C15 C16 C17 C12 . . . . -1.0(7) ?
    C11 C12 C17 C16 . . . . 176.6(4) ?
    C13 C12 C17 C16 . . . . -2.3(7) ?
loop_
    _geom_hbond_atom_site_label_D
    _geom_hbond_atom_site_label_H
    _geom_hbond_atom_site_label_A
    _geom_hbond_site_symmetry_A
    _geom_hbond_distance_DH
    _geom_hbond_distance_HA
    _geom_hbond_distance_DA
    _geom_hbond_angle_DHA
    _geom_hbond_publ_flag
    O1W H1W1 O1 2_564 0.9300 1.9100 2.830(5) 171.00 y
    O1W H2W1 O2 2_565 0.8600 1.9000 2.751(4) 168.00 y
    O2W H1W2 O1W 3_555 0.8400 2.0000 2.774(3) 153.00 y
    O2W H2W2 N1 . 0.8600 2.2200 2.826(4) 127.00 y
    N2 H1N2 O2W . 0.95(4) 1.90(4) 2.832(4) 170(3) y
    O1 H1O1 O2 2_565 0.83(4) 1.74(5) 2.565(5) 174(5) y
    C17 H17A O2W . 0.9300 2.5200 3.408(6) 161.00 y
    C10 H10B Cg1 2_664 0.97 2.69 3.422(5) 133 y
    C8 H8A Cg2 2_665 0.97 2.74 3.497(5) 136 y
