# Supplementary material for: 4-{[3-(4-Hydroxy­benzyl­ideneamino)-2,2-dimethyl­propyl]iminiomethyl}phenolate dihydrate
Source: Acta Crystallogr Sect E Struct Rep Online. 2009 Apr 18;65(Pt 5):o1071–2. doi: 10.1107/S1600536809013804 (PMC2977751; doi:10.1107/S1600536809013804)
Supplement: Supplementary file 2 [file e-65-o1071-Isup2.hkl]

# 
# h,k,l, Fc-squared, Fo-squared, sigma(Fo-squared) and status flag 
# 
data_I
_shelx_title ' hk27m in Pna2(1) (100K)' 
_shelx_refln_list_code          4 
_shelx_F_calc_maximum      144.51 
_exptl_crystal_F_000       744.00 
_reflns_d_resolution_high  0.7697 
 
loop_ 
 _symmetry_equiv_pos_as_xyz 
 'x, y, z' 
 '-x, -y, z+1/2' 
 'x+1/2, -y+1/2, z' 
 '-x+1/2, y+1/2, z+1/2' 
 
_cell_length_a    13.0336 
_cell_length_b    11.5242 
_cell_length_c    12.4132 
_cell_angle_alpha  90.000 
_cell_angle_beta   90.000 
_cell_angle_gamma  90.000 
 
_shelx_F_squared_multiplier     1.000 
 
loop_ 
 _refln_index_h 
 _refln_index_k 
 _refln_index_l 
 _refln_F_squared_calc 
 _refln_F_squared_meas 
 _refln_F_squared_sigma 
 _refln_observed_status 
   2   0   0      977.86      640.57     16.63 o 
   4   0   0     3329.12     3222.91     94.58 o 
   6   0   0     8742.20     9099.48    167.35 o 
   8   0   0      416.56      414.88     22.96 o 
  10   0   0      332.20      334.67     20.18 o 
  12   0   0     2954.16     2716.60     55.96 o 
  14   0   0       38.01       24.62     19.96 o 
  16   0   0       71.98       65.76     26.42 o 
   1   1   0     2781.10     2613.88     46.77 o 
   2   1   0     3382.54     3480.11     42.24 o 
   3   1   0       51.83       46.60      5.13 o 
   4   1   0     1088.37     1091.47     17.27 o 
   5   1   0      141.78      142.80      7.73 o 
   6   1   0      137.72      154.78      8.60 o 
   7   1   0     1863.81     1976.34     44.54 o 
   8   1   0      160.90      157.67     10.86 o 
   9   1   0     1369.57     1309.85     23.55 o 
  10   1   0       77.04       75.65      8.95 o 
  11   1   0       26.11       19.98      8.07 o 
  12   1   0      234.38      215.68     15.75 o 
  13   1   0        2.26       -9.52     12.20 o 
  14   1   0       69.68       93.33     16.76 o 
  15   1   0        5.21       16.46     13.78 o 
  16   1   0        3.87       15.62     15.45 o 
   0   2   0     2122.40     2355.48     32.60 o 
   1   2   0    10802.36    11264.45    100.38 o 
   2   2   0      303.42      275.88     12.68 o 
   3   2   0      341.72      361.50     24.46 o 
   4   2   0        2.00       -0.74      3.82 o 
   5   2   0       26.69       18.84      4.84 o 
   6   2   0     1321.15     1356.28     22.39 o 
   7   2   0     2435.76     2670.62     35.75 o 
   8   2   0      302.55      315.45     12.08 o 
   9   2   0      756.54      756.81     18.04 o 
  10   2   0       64.69       62.78     10.50 o 
  11   2   0      398.10      403.30     23.94 o 
  12   2   0      180.27      171.53     18.35 o 
  13   2   0     1076.52      984.67     30.09 o 
  14   2   0       44.83       34.14     11.52 o 
  15   2   0       41.95       63.05     16.03 o 
  16   2   0        9.29        9.38     14.65 o 
   1   3   0     2865.50     2976.98     26.58 o 
   2   3   0     3972.95     4126.32     50.64 o 
   3   3   0     1213.10     1391.11     33.96 o 
   4   3   0     1767.52     1909.57     25.16 o 
   5   3   0      301.43      365.27     10.64 o 
   6   3   0      611.44      634.98     15.71 o 
   7   3   0     1232.49     1217.80     22.04 o 
   8   3   0     1055.12     1104.12     22.34 o 
   9   3   0      455.75      467.38     23.99 o 
  10   3   0      256.20      271.64     16.87 o 
  11   3   0       50.41       61.06     11.17 o 
  12   3   0       95.10       80.46     12.78 o 
  13   3   0      439.13      440.48     26.69 o 
  14   3   0       37.71       52.78     16.42 o 
  15   3   0        4.22        4.40     10.72 o 
  16   3   0       81.87      122.46     28.91 o 
   0   4   0    12181.71    12779.84    118.41 o 
   1   4   0      164.37      196.15      7.37 o 
   2   4   0    12370.22    12625.95    127.83 o 
   3   4   0      498.85      582.93     13.58 o 
   4   4   0      349.20      419.20     12.11 o 
   5   4   0        0.42       -1.64      5.50 o 
   6   4   0      593.18      554.84     13.63 o 
   7   4   0        0.61        3.89      8.88 o 
   8   4   0      875.04      820.87     29.20 o 
   9   4   0     1214.76     1139.77     35.46 o 
  10   4   0     1211.40     1098.54     36.05 o 
  11   4   0      353.19      357.55     20.32 o 
  12   4   0      594.05      581.82     45.53 o 
  13   4   0      282.15      305.90     20.05 o 
  14   4   0        8.00       -4.86     10.76 o 
  15   4   0        8.48       10.30     11.39 o 
  16   4   0      184.73      250.72     26.14 o 
   1   5   0     2617.77     2783.15     29.17 o 
   2   5   0      756.00      828.55     14.11 o 
   3   5   0      928.23     1011.48     20.12 o 
   4   5   0     2056.09     2016.79     30.07 o 
   5   5   0       46.61       58.27      7.84 o 
   6   5   0     1164.07     1121.00     50.37 o 
   7   5   0       73.15       75.74     21.38 o 
   8   5   0     3236.17     3037.85     91.80 o 
   9   5   0      354.96      363.89     23.84 o 
  10   5   0        0.18        6.29     11.89 o 
  11   5   0       25.40        6.59     18.22 o 
  12   5   0       13.53       31.17     11.15 o 
  13   5   0       18.43        5.01     10.60 o 
  14   5   0       27.46       48.82     13.27 o 
  15   5   0        1.96        8.38     11.81 o 
   0   6   0        0.61        2.20      4.61 o 
   1   6   0      896.71      869.52     16.83 o 
   2   6   0     4434.18     4874.25     45.03 o 
   3   6   0       12.30        9.43      6.85 o 
   4   6   0      148.08      165.64      9.77 o 
   5   6   0      431.92      488.08     21.38 o 
   6   6   0        1.06       -5.88     15.25 o 
   7   6   0      287.83      273.28     32.64 o 
   8   6   0     1524.89     1492.73     66.73 o 
   9   6   0     1717.15     1662.61     72.52 o 
  10   6   0     1681.37     1712.91     74.63 o 
  11   6   0      660.69      651.84     49.65 o 
  12   6   0      332.55      392.72     44.24 o 
  13   6   0      120.72       92.24     20.23 o 
  14   6   0       33.27       75.35     21.12 o 
  15   6   0      211.05      292.55     23.61 o 
   1   7   0      775.49      819.62     15.22 o 
   2   7   0      118.10      104.67      7.77 o 
   3   7   0        5.29        9.37      5.24 o 
   4   7   0      259.41      259.64     11.64 o 
   5   7   0     1326.97     1376.87     27.13 o 
   6   7   0      418.66      314.26     35.75 o 
   7   7   0       22.44       37.40     22.23 o 
   8   7   0       21.71       21.31     21.27 o 
   9   7   0     1356.19     1306.17     66.61 o 
  10   7   0      120.86      135.68     30.05 o 
  11   7   0     1319.91     1347.94     71.53 o 
  12   7   0      435.29      430.71     47.35 o 
  13   7   0        0.73       -8.20     19.01 o 
  14   7   0       16.51       43.68     17.92 o 
   0   8   0      119.73      125.98     11.90 o 
   1   8   0      592.68      643.37     14.82 o 
   2   8   0       11.90       10.24      5.07 o 
   3   8   0     1271.33     1364.00     23.75 o 
   4   8   0      286.87      313.24     13.46 o 
   5   8   0      499.99      527.49     23.52 o 
   6   8   0       27.57       39.53     12.94 o 
   7   8   0        5.12      -23.45     16.42 o 
   8   8   0      148.45      138.21     29.06 o 
   9   8   0      579.07      628.39     50.71 o 
  10   8   0       27.63       38.59     24.78 o 
  11   8   0     1284.04     1199.80     70.96 o 
  12   8   0       68.25       47.67     27.55 o 
  13   8   0       20.92       19.43     14.54 o 
  14   8   0      104.65      128.18     24.32 o 
   1   9   0     1089.13     1066.05     20.03 o 
   2   9   0     1084.06     1102.05     20.29 o 
   3   9   0       77.14       82.86      8.73 o 
   4   9   0      889.10      851.37     25.15 o 
   5   9   0       65.30       87.64     12.02 o 
   6   9   0      300.40      300.58     20.40 o 
   7   9   0       64.64       40.83     15.79 o 
   8   9   0      937.79     1022.68     41.44 o 
   9   9   0       18.43       -0.79     18.38 o 
  10   9   0      571.33      572.22     54.16 o 
  11   9   0      763.06      788.18     65.41 o 
  12   9   0      312.46      337.18     32.53 o 
  13   9   0       16.85       27.42     21.44 o 
   0  10   0      856.91      836.89     26.52 o 
   1  10   0       31.33       27.81      6.72 o 
   2  10   0        7.51        6.69      5.72 o 
   3  10   0        5.88        6.24      5.77 o 
   4  10   0      308.68      340.24     32.25 o 
   5  10   0        9.70       11.26      7.92 o 
   6  10   0       83.24       57.84     11.60 o 
   7  10   0      134.15      133.44     16.81 o 
   8  10   0      126.99      123.75     31.81 o 
   9  10   0       13.02       21.08     13.75 o 
  10  10   0        5.19       18.59     12.67 o 
  11  10   0      151.85      171.95     26.36 o 
  12  10   0       18.38       -1.20     21.98 o 
   1  11   0       63.05       76.31      8.45 o 
   2  11   0        4.79        8.23      5.83 o 
   3  11   0       60.62       49.35     10.28 o 
   4  11   0      257.80      274.51     17.88 o 
   5  11   0        1.85        0.10      7.77 o 
   6  11   0       26.58       32.24     10.07 o 
   7  11   0      139.03      142.16     20.57 o 
   8  11   0        8.20        7.19     11.28 o 
   9  11   0       83.75       96.47     20.62 o 
  10  11   0       33.35       27.75     15.59 o 
  11  11   0      378.20      383.53     43.97 o 
   0  12   0      124.46       94.24     16.55 o 
   1  12   0      392.52      347.99     14.52 o 
   2  12   0       27.36       22.87      9.28 o 
   3  12   0      858.72      858.27     27.60 o 
   4  12   0      197.44      212.71     17.18 o 
   5  12   0      142.52      144.82     15.63 o 
   6  12   0      383.01      410.49     22.44 o 
   7  12   0       56.20       50.82     13.79 o 
   8  12   0        4.69        7.45     14.36 o 
   9  12   0      424.04      504.83     39.14 o 
  10  12   0       61.37       58.58     30.60 o 
   1  13   0      651.01      677.37     24.81 o 
   2  13   0       86.75       80.62     19.44 o 
   3  13   0      995.22      931.38     29.69 o 
   4  13   0       15.93       16.18      9.34 o 
   5  13   0        8.26        3.15     15.77 o 
   6  13   0        9.06       21.52     11.82 o 
   7  13   0        0.18        5.36     11.66 o 
   8  13   0       57.88       77.48     41.47 o 
   0  14   0       97.61      115.16     32.46 o 
   1  14   0      240.00      244.17     18.08 o 
   2  14   0      534.28      525.52     36.98 o 
   3  14   0       62.50       50.70     11.92 o 
   4  14   0      249.59      285.71     20.38 o 
   5  14   0      146.35      136.27     16.52 o 
   6  14   0       76.80       92.54     19.68 o 
   2   0   1     1958.80     1884.83     18.01 o 
   4   0   1      144.43      152.56      7.48 o 
   6   0   1     2610.46     2631.12     60.77 o 
   8   0   1       28.62       20.21      6.09 o 
  10   0   1       81.15       79.28      9.30 o 
  12   0   1      318.60      257.17     16.57 o 
  14   0   1       18.37        9.06     12.44 o 
  16   0   1       76.73       63.80     17.49 o 
   0   1   1     1276.33     1129.32     24.32 o 
   1   1   1      137.62      120.58      4.34 o 
   2   1   1      178.82      158.65      4.08 o 
   3   1   1       78.43       92.49      5.84 o 
   4   1   1      864.93      808.96     11.52 o 
   5   1   1      789.41      769.77     17.93 o 
   6   1   1      777.05      732.37     11.63 o 
   7   1   1      653.12      577.21      9.88 o 
   8   1   1     1333.70     1310.32     22.02 o 
   9   1   1      133.52      129.48      7.16 o 
  10   1   1       15.18        1.37      4.56 o 
  11   1   1        1.77        7.69      6.00 o 
  12   1   1      140.19      144.33     10.38 o 
  13   1   1       11.56        2.12      7.15 o 
  14   1   1       34.12       29.06     10.14 o 
  15   1   1        6.53        4.83      8.93 o 
  16   1   1      205.26      231.14     19.62 o 
   1   2   1     7501.05     8058.44     56.15 o 
   2   2   1     1376.84     1388.41     23.82 o 
   3   2   1       27.14       30.25      4.26 o 
   4   2   1      604.14      621.61     12.72 o 
   5   2   1      378.95      371.59     10.58 o 
   6   2   1      111.69      110.04      5.88 o 
   7   2   1     1429.60     1421.43     16.17 o 
   8   2   1       74.48       64.48      6.48 o 
   9   2   1      628.43      602.65     11.70 o 
  10   2   1       12.91       12.33      4.37 o 
  11   2   1      155.64      142.39     10.48 o 
  12   2   1      102.84       97.37      9.17 o 
  13   2   1       70.96       65.33      9.73 o 
  14   2   1       49.54       58.37      9.78 o 
  15   2   1       17.26       22.41      9.98 o 
  16   2   1        3.47        1.74     10.21 o 
   0   3   1      128.48      127.48      6.00 o 
   1   3   1     4881.42     5208.09     35.37 o 
   2   3   1      119.11      122.28      4.46 o 
   3   3   1     3888.34     3968.81     66.75 o 
   4   3   1      295.85      281.23      8.90 o 
   5   3   1     2700.40     2790.84     58.58 o 
   6   3   1     1079.91     1116.37     16.98 o 
   7   3   1      611.54      589.97     13.50 o 
   8   3   1      411.09      432.85     12.86 o 
   9   3   1      350.49      363.42     11.86 o 
  10   3   1     1280.14     1217.57     23.44 o 
  11   3   1      150.43      154.21     10.26 o 
  12   3   1        0.41        0.23      8.10 o 
  13   3   1      100.86      127.85     10.39 o 
  14   3   1       15.56       18.34      6.15 o 
  15   3   1       19.23       46.74      9.96 o 
  16   3   1        2.71        6.47     10.57 o 
   1   4   1      810.73      770.22     10.51 o 
   2   4   1       45.39       37.53      3.04 o 
   3   4   1      123.59      148.61      4.73 o 
   4   4   1       99.42       80.84      7.02 o 
   5   4   1       17.04        7.50      5.63 o 
   6   4   1      587.05      565.78     13.11 o 
   7   4   1       13.68       14.70      7.47 o 
   8   4   1      143.71      124.91      8.47 o 
   9   4   1       19.62       13.55      8.03 o 
  10   4   1      136.65      150.74     11.10 o 
  11   4   1      138.61      133.73     10.86 o 
  12   4   1      180.09      183.23     11.31 o 
  13   4   1       55.38       51.33     10.24 o 
  14   4   1        7.02       10.41      6.23 o 
  15   4   1       44.09       31.57      7.98 o 
  16   4   1        1.59       12.31      9.73 o 
   0   5   1     1509.48     1325.34     18.82 o 
   1   5   1       27.57       28.21      3.73 o 
   2   5   1       34.77       44.29      3.50 o 
   3   5   1      692.18      673.39      9.30 o 
   4   5   1     2730.85     2789.18     28.38 o 
   5   5   1        2.13        2.24      5.46 o 
   6   5   1      127.37      148.07     11.17 o 
   7   5   1       12.87       -1.20      7.38 o 
   8   5   1       15.99        6.96     13.34 o 
   9   5   1       48.99       33.45     10.43 o 
  10   5   1      255.19      269.12     15.18 o 
  11   5   1      144.29      133.82     12.47 o 
  12   5   1        8.76        1.76      7.39 o 
  13   5   1        4.81        0.16      5.91 o 
  14   5   1       12.05       12.09      7.99 o 
  15   5   1       26.15       22.87      7.80 o 
   1   6   1      100.86      122.50      5.89 o 
   2   6   1      378.60      392.09      7.91 o 
   3   6   1       13.90       11.94      2.94 o 
   4   6   1      319.89      284.37      7.49 o 
   5   6   1      176.52      165.44     10.28 o 
   6   6   1       67.15       56.16     13.42 o 
   7   6   1       16.50       24.64     18.96 o 
   8   6   1      387.83      432.85     37.05 o 
   9   6   1       40.44       39.63     15.35 o 
  10   6   1       63.77       63.59     17.10 o 
  11   6   1       33.69       43.25     16.15 o 
  12   6   1       37.25       47.18     16.43 o 
  13   6   1       20.69        4.14      9.16 o 
  14   6   1       48.23       52.22      9.92 o 
  15   6   1        8.60       15.90      9.28 o 
   0   7   1       94.80      103.16      7.91 o 
   1   7   1      316.45      321.52      8.27 o 
   2   7   1       17.69        8.79      3.39 o 
   3   7   1       47.87       60.16      4.57 o 
   4   7   1       48.50       61.79      6.13 o 
   5   7   1      371.23      365.00     13.05 o 
   6   7   1       27.14       11.39      7.30 o 
   7   7   1      404.44      420.54     22.19 o 
   8   7   1      198.11      213.97     23.14 o 
   9   7   1      497.49      464.98     25.83 o 
  10   7   1      204.77      214.66     19.58 o 
  11   7   1       61.56       50.67     13.53 o 
  12   7   1        8.36       -2.52     13.18 o 
  13   7   1       76.69      102.03     14.48 o 
  14   7   1       48.70       51.11     12.50 o 
   1   8   1       99.45       96.30      6.12 o 
   2   8   1       51.78       50.22      4.89 o 
   3   8   1       46.14       41.12      4.71 o 
   4   8   1       97.34       93.18      6.04 o 
   5   8   1       58.11       49.22      7.84 o 
   6   8   1      144.30      144.43     11.85 o 
   7   8   1      341.33      338.45     19.14 o 
   8   8   1      290.38      273.08     17.00 o 
   9   8   1       65.22       69.37     19.10 o 
  10   8   1        2.89       -7.20      8.04 o 
  11   8   1      131.03      135.65     22.22 o 
  12   8   1        0.59       -7.44      9.70 o 
  13   8   1       16.84       21.78     13.12 o 
  14   8   1       26.44       34.99     12.54 o 
   0   9   1       33.12       29.09      7.44 o 
   1   9   1       82.41       77.87      5.96 o 
   2   9   1      327.91      326.85     12.18 o 
   3   9   1        4.08       -5.19      5.05 o 
   4   9   1       18.99       32.88      6.28 o 
   5   9   1       14.41       10.17      6.37 o 
   6   9   1        3.68       12.03      9.04 o 
   7   9   1      343.54      363.86     17.03 o 
   8   9   1      247.51      251.36     17.50 o 
   9   9   1      120.25       97.17     15.89 o 
  10   9   1       15.49       14.50     11.01 o 
  11   9   1       20.55       25.89     12.63 o 
  12   9   1      147.22      185.41     21.84 o 
  13   9   1      149.56      145.73     21.21 o 
   1  10   1      377.46      366.40     10.02 o 
   2  10   1      121.56      128.38      6.89 o 
   3  10   1      301.07      291.91     10.68 o 
   4  10   1       45.42       48.07      8.19 o 
   5  10   1      128.00      117.99     12.62 o 
   6  10   1        9.10       15.61      7.52 o 
   7  10   1       24.31       26.02      8.61 o 
   8  10   1      141.76      145.32     15.84 o 
   9  10   1       28.34       26.80     11.02 o 
  10  10   1       16.63       29.18     11.46 o 
  11  10   1       18.44        7.83     13.95 o 
  12  10   1       34.47       46.30     15.43 o 
   0  11   1      747.83      684.48     20.16 o 
   1  11   1      102.61      105.23      8.59 o 
   2  11   1      126.05      119.14      7.65 o 
   3  11   1       34.59       27.03      6.58 o 
   4  11   1       33.33       22.37      7.05 o 
   5  11   1       15.75       14.85      6.19 o 
   6  11   1       48.69       49.37      8.51 o 
   7  11   1       90.64       85.86     12.91 o 
   8  11   1       15.11        3.43      7.92 o 
   9  11   1       10.00      -10.85      8.13 o 
  10  11   1        3.32       18.23      9.86 o 
  11  11   1       78.80      103.98     15.57 o 
   1  12   1       64.16       64.90      6.18 o 
   2  12   1       36.65       28.51      6.49 o 
   3  12   1      172.21      185.80     11.14 o 
   4  12   1        3.67        3.27      5.69 o 
   5  12   1      104.89       96.74      9.68 o 
   6  12   1      138.09      136.92     11.96 o 
   7  12   1      102.07      103.37     12.06 o 
   8  12   1      130.61      146.98     15.40 o 
   9  12   1      143.69      182.09     24.55 o 
  10  12   1       45.59       33.48     18.52 o 
   0  13   1      112.72      118.77     11.88 o 
   1  13   1       27.86       40.58      7.16 o 
   2  13   1        4.36       21.55      7.38 o 
   3  13   1       24.28       21.90      8.62 o 
   4  13   1       37.11       38.68      7.56 o 
   5  13   1      170.19      183.97     12.97 o 
   6  13   1       34.55       44.20      9.59 o 
   7  13   1       86.67       51.18     10.91 o 
   8  13   1       16.92       12.16     11.62 o 
   1  14   1       87.26      113.45     10.12 o 
   2  14   1       40.85       51.32      8.46 o 
   3  14   1      113.96      133.50     11.16 o 
   4  14   1        7.28       14.29      7.21 o 
   5  14   1      116.42      138.72     18.59 o 
   0   0   2    15301.17    14936.44    225.88 o 
   2   0   2     6267.19     6130.53     60.96 o 
   4   0   2     1013.29      943.04     14.41 o 
   6   0   2     3755.57     3851.25     60.97 o 
   8   0   2     2037.33     2106.40     28.04 o 
  10   0   2       36.50       25.22      6.08 o 
  12   0   2      553.68      407.46     20.12 o 
  14   0   2      185.85      169.61     19.88 o 
  16   0   2       72.22       56.23     26.84 o 
   1   1   2     1059.52     1205.89     17.36 o 
   2   1   2     3423.49     3450.91     21.63 o 
   3   1   2      126.73      101.91      3.87 o 
   4   1   2       21.70       18.40      2.62 o 
   5   1   2       18.60       10.65      2.25 o 
   6   1   2      120.40      141.10      5.03 o 
   7   1   2       35.04       32.93      4.13 o 
   8   1   2       40.11       32.59      3.60 o 
   9   1   2      254.61      264.51     10.20 o 
  10   1   2       40.50       43.14      4.49 o 
  11   1   2       90.15       97.81      7.56 o 
  12   1   2       12.83        8.67      4.77 o 
  13   1   2       53.47       64.95      9.57 o 
  14   1   2      107.09      113.85     11.27 o 
  15   1   2       12.57       19.61      9.64 o 
  16   1   2        8.69       22.14     10.91 o 
   0   2   2    15390.42    15733.83    169.20 o 
   1   2   2    20882.32    22265.96    125.79 o 
   2   2   2      150.52      160.84      7.77 o 
   3   2   2     3723.11     3734.18     29.17 o 
   4   2   2       99.77       85.89      5.61 o 
   5   2   2      365.02      315.98      8.44 o 
   6   2   2       24.16       24.74      3.02 o 
   7   2   2     4140.70     4164.49     30.05 o 
   8   2   2       38.18       46.48      3.99 o 
   9   2   2     2385.63     2225.97     23.05 o 
  10   2   2      249.88      250.47      9.77 o 
  11   2   2      171.62      190.69      8.89 o 
  12   2   2       43.03       43.43      8.84 o 
  13   2   2      371.72      323.87     12.37 o 
  14   2   2       30.06       16.65      7.53 o 
  15   2   2        9.57       21.20      9.96 o 
  16   2   2       31.60       32.49     13.15 o 
   1   3   2     5140.34     5462.88     36.97 o 
   2   3   2      295.21      299.01      7.37 o 
   3   3   2      179.23      182.77      6.63 o 
   4   3   2       35.39       44.90      4.82 o 
   5   3   2      944.99     1047.46     13.97 o 
   6   3   2       97.05      125.47      6.55 o 
   7   3   2        0.96        0.65      4.03 o 
   8   3   2       34.56       25.94      5.85 o 
   9   3   2      578.47      566.72     14.46 o 
  10   3   2      169.11      178.79      9.03 o 
  11   3   2       51.58       56.05      7.09 o 
  12   3   2       57.02       43.92      7.14 o 
  13   3   2       96.83      102.12      9.48 o 
  14   3   2       19.24       20.99      6.78 o 
  15   3   2       15.67       23.25      8.94 o 
  16   3   2        4.76       29.78     11.22 o 
   0   4   2      242.95      274.77      8.86 o 
   1   4   2       39.95       45.53      4.59 o 
   2   4   2      122.91      109.44      9.94 o 
   3   4   2     1747.25     1768.48     20.40 o 
   4   4   2      511.91      491.55     10.90 o 
   5   4   2       13.19        1.31      3.95 o 
   6   4   2        3.62       -3.77      4.12 o 
   7   4   2      120.57      122.34      7.68 o 
   8   4   2      325.05      277.72     10.55 o 
   9   4   2       13.00        0.62      4.53 o 
  10   4   2     1197.84     1121.93     24.13 o 
  11   4   2      295.00      304.26     12.58 o 
  12   4   2       83.98       90.78      8.57 o 
  13   4   2      268.71      295.09     12.64 o 
  14   4   2       83.56       77.89      8.87 o 
  15   4   2       13.66       11.87      7.15 o 
  16   4   2       44.76       65.53     13.37 o 
   1   5   2     1804.77     1847.67     18.24 o 
   2   5   2     1471.36     1554.15     17.88 o 
   3   5   2      936.64     1092.22     14.25 o 
   4   5   2      275.44      276.96      9.30 o 
   5   5   2       11.23        4.65      5.11 o 
   6   5   2        0.14       -9.32      4.95 o 
   7   5   2      334.83      293.14     13.84 o 
   8   5   2      684.70      713.53     25.35 o 
   9   5   2      291.15      259.97     21.47 o 
  10   5   2       14.17       11.34      5.29 o 
  11   5   2       33.27       55.04      8.84 o 
  12   5   2       74.44       59.84     12.46 o 
  13   5   2       23.39       13.11      7.01 o 
  14   5   2      108.25       97.00      9.89 o 
  15   5   2       21.86       27.87      8.89 o 
   0   6   2      122.96      120.32      7.88 o 
   1   6   2      140.58      155.64      6.24 o 
   2   6   2     2007.89     2021.53     24.60 o 
   3   6   2     2559.69     2680.13     22.21 o 
   4   6   2      625.30      699.92     10.41 o 
   5   6   2       56.75       40.29      6.22 o 
   6   6   2       45.59       61.70      7.13 o 
   7   6   2       98.66       83.31      9.12 o 
   8   6   2      431.32      404.35     21.29 o 
   9   6   2      640.84      605.41     25.61 o 
  10   6   2     1367.23     1360.63     37.72 o 
  11   6   2       84.19       73.91     16.80 o 
  12   6   2        3.44        3.40      8.07 o 
  13   6   2       27.38       24.62      8.98 o 
  14   6   2      108.04      142.14     14.01 o 
  15   6   2       45.98       81.63     12.30 o 
   1   7   2     1245.75     1273.57     16.19 o 
   2   7   2       30.49       23.61      4.36 o 
   3   7   2      180.06      169.11      6.55 o 
   4   7   2      309.40      314.96      8.28 o 
   5   7   2       13.40       12.71      6.57 o 
   6   7   2       84.12       64.78      7.89 o 
   7   7   2      335.95      326.35     14.98 o 
   8   7   2      171.47      140.10     12.74 o 
   9   7   2      249.47      217.51     18.70 o 
  10   7   2      145.54      150.25     17.47 o 
  11   7   2      826.51      774.72     31.55 o 
  12   7   2       15.94        3.69     13.32 o 
  13   7   2        2.03        3.64      8.61 o 
  14   7   2       15.77       25.32     10.73 o 
   0   8   2        4.98        7.34      5.81 o 
   1   8   2       45.55       51.67      5.71 o 
   2   8   2       18.60       17.30      4.09 o 
   3   8   2      181.54      212.60      7.98 o 
   4   8   2      177.60      155.75      9.67 o 
   5   8   2      230.02      230.31     11.33 o 
   6   8   2       29.94       37.39      8.70 o 
   7   8   2      353.56      364.94     16.33 o 
   8   8   2      133.77      133.51     16.41 o 
   9   8   2      808.48      732.43     30.24 o 
  10   8   2       58.85       61.83     13.80 o 
  11   8   2      556.19      589.32     29.73 o 
  12   8   2        2.36        8.38      9.69 o 
  13   8   2        3.16        8.24      9.78 o 
  14   8   2       72.58       82.16     19.47 o 
   1   9   2       29.76       26.22      5.04 o 
   2   9   2       89.20       99.05      6.52 o 
   3   9   2      101.48      101.03      7.38 o 
   4   9   2      160.12      176.75      9.50 o 
   5   9   2      186.88      206.46     12.61 o 
   6   9   2       23.06        1.33      8.12 o 
   7   9   2       78.95       73.13     11.25 o 
   8   9   2      290.21      276.56     47.35 o 
   9   9   2        3.12       10.11     10.19 o 
  10   9   2      171.42      220.90     21.82 o 
  11   9   2      118.31      166.24     20.41 o 
  12   9   2      167.10      149.25     25.25 o 
  13   9   2      342.01      347.13     27.68 o 
   0  10   2       44.55       33.44      7.45 o 
   1  10   2       20.30       24.53      4.99 o 
   2  10   2      129.92      124.54      7.24 o 
   3  10   2       92.67       79.27      7.71 o 
   4  10   2       44.10       35.48      7.55 o 
   5  10   2        7.52        7.34      6.94 o 
   6  10   2      308.83      309.65     15.15 o 
   7  10   2       31.55       27.49     11.95 o 
   8  10   2       30.42       23.27     12.07 o 
   9  10   2        6.39       26.43     15.73 o 
  10  10   2       15.28       33.40     15.24 o 
  11  10   2       21.47       28.14     12.83 o 
  12  10   2       25.48       19.48     13.68 o 
   1  11   2      408.03      425.37     11.08 o 
   2  11   2      830.50      820.66     16.54 o 
   3  11   2       27.39       25.58      7.06 o 
   4  11   2      169.73      185.89     11.97 o 
   5  11   2       14.58       17.36      7.91 o 
   6  11   2       61.42       78.41     10.76 o 
   7  11   2       21.55       30.70     10.00 o 
   8  11   2      235.32      248.26     19.67 o 
   9  11   2       30.37       17.79     10.38 o 
  10  11   2      162.92      160.56     19.03 o 
  11  11   2      312.36      330.89     28.14 o 
   0  12   2      186.05      232.51     17.03 o 
   1  12   2      503.83      524.16     15.34 o 
   2  12   2       37.16       31.00      6.96 o 
   3  12   2       31.28       36.27      7.50 o 
   4  12   2        2.07       -2.47      6.08 o 
   5  12   2      465.87      444.22     17.03 o 
   6  12   2       40.82       40.90     10.68 o 
   7  12   2       47.50       52.63     11.34 o 
   8  12   2       53.01       64.53     15.70 o 
   9  12   2       73.15      115.20     17.33 o 
   1  13   2       28.28       27.98      5.81 o 
   2  13   2       87.93       63.14     13.95 o 
   3  13   2      389.32      416.34     15.46 o 
   4  13   2       34.90       34.94      8.21 o 
   5  13   2       67.59       68.74     10.89 o 
   6  13   2      102.95       99.37     12.17 o 
   7  13   2        3.36       12.49      8.68 o 
   8  13   2       38.82       33.96     10.62 o 
   0  14   2       21.84       37.00     10.78 o 
   1  14   2       93.99       94.12     12.35 o 
   2  14   2      429.21      399.39     15.41 o 
   3  14   2       48.02       41.62      8.83 o 
   4  14   2        1.07        1.30      7.59 o 
   5  14   2       17.67       20.76      8.58 o 
   2   0   3     4233.29     4381.32     45.57 o 
   4   0   3     1763.99     1782.51     25.88 o 
   6   0   3     1726.08     1716.37     20.83 o 
   8   0   3      194.79      180.18     10.35 o 
  10   0   3      456.90      426.43     14.73 o 
  12   0   3     1317.03     1172.60     30.50 o 
  14   0   3       76.43      107.62     17.69 o 
  16   0   3       40.82       65.19     18.48 o 
   0   1   3     2110.06     2186.56     25.21 o 
   1   1   3      142.77      141.95      5.98 o 
   2   1   3    11161.42    10970.62     61.58 o 
   3   1   3     5440.66     5483.00     33.37 o 
   4   1   3      425.54      418.97      7.12 o 
   5   1   3     2075.28     2238.81     19.88 o 
   6   1   3      534.79      505.76      9.22 o 
   7   1   3      557.11      571.77      9.60 o 
   8   1   3      464.92      461.13     10.42 o 
   9   1   3      813.22      791.15     14.74 o 
  10   1   3        0.73       -1.31      3.54 o 
  11   1   3       21.64       20.35      5.30 o 
  12   1   3       23.37       23.45      5.95 o 
  13   1   3       16.36       16.07      6.92 o 
  14   1   3      148.40      136.28     16.82 o 
  15   1   3        8.92       21.82     10.31 o 
  16   1   3      205.70      267.93     19.34 o 
   1   2   3    15161.53    15248.59    118.42 o 
   2   2   3        2.32       -1.74      3.68 o 
   3   2   3      724.65      736.58      8.64 o 
   4   2   3      233.76      215.34      5.59 o 
   5   2   3      426.95      460.14      7.83 o 
   6   2   3       12.33       17.09      3.16 o 
   7   2   3       95.07       87.65      4.78 o 
   8   2   3        2.37        0.92      3.38 o 
   9   2   3       82.40       89.35     10.38 o 
  10   2   3       41.28       34.05      5.76 o 
  11   2   3      997.78      947.01     17.70 o 
  12   2   3       49.36       52.46      7.66 o 
  13   2   3        7.97        3.42      5.82 o 
  14   2   3       36.08       34.22     10.60 o 
  15   2   3        3.91        1.12      9.92 o 
  16   2   3       40.81       63.00     15.07 o 
   0   3   3     8349.85     8653.26    141.76 o 
   1   3   3     8039.63     8282.36     63.31 o 
   2   3   3       41.80       63.99      4.16 o 
   3   3   3     1185.55     1258.99     15.14 o 
   4   3   3     1142.11     1171.79     16.40 o 
   5   3   3       53.22       60.01      4.87 o 
   6   3   3      231.14      242.02      7.43 o 
   7   3   3     1686.60     1637.38     22.98 o 
   8   3   3      246.91      258.79      9.21 o 
   9   3   3     2088.56     2012.85     24.24 o 
  10   3   3      397.00      386.07     12.15 o 
  11   3   3     1081.32     1012.11     20.12 o 
  12   3   3        6.14        6.35      5.39 o 
  13   3   3       72.26       60.42      8.37 o 
  14   3   3        0.85        2.10      5.11 o 
  15   3   3        7.77       11.22     10.50 o 
  16   3   3       59.52       93.86     13.95 o 
   1   4   3     6053.98     6363.24     51.17 o 
   2   4   3      354.59      368.82      8.28 o 
   3   4   3      123.90      130.70      6.22 o 
   4   4   3       63.87       69.46      5.78 o 
   5   4   3      598.14      616.91     12.45 o 
   6   4   3       88.58       90.18      7.92 o 
   7   4   3      600.55      596.58     13.93 o 
   8   4   3      353.94      371.27     11.33 o 
   9   4   3      118.63      109.81      8.07 o 
  10   4   3       18.34       27.24      7.43 o 
  11   4   3      173.64      159.88     10.38 o 
  12   4   3       10.65       -0.16      7.12 o 
  13   4   3      106.06      117.10     11.20 o 
  14   4   3        6.55       -4.40      6.69 o 
  15   4   3       11.92       16.58     10.86 o 
  16   4   3       11.14       25.97     12.36 o 
   0   5   3      514.80      446.11     13.13 o 
   1   5   3      688.61      707.93     15.13 o 
   2   5   3     5824.93     6050.35     44.37 o 
   3   5   3      203.69      196.27      7.69 o 
   4   5   3       24.26       36.62      4.01 o 
   5   5   3      148.71      146.79      8.01 o 
   6   5   3      125.15      137.85      8.24 o 
   7   5   3       24.51       29.29      7.06 o 
   8   5   3       93.41       96.34     10.88 o 
   9   5   3      530.00      504.43     24.43 o 
  10   5   3     2726.74     2744.01     48.59 o 
  11   5   3       39.98       30.18      8.39 o 
  12   5   3        1.03        9.56      6.54 o 
  13   5   3       11.33       25.01      9.05 o 
  14   5   3      369.38      412.01     16.87 o 
  15   5   3       40.43       51.11     10.02 o 
   1   6   3      312.59      325.48      8.39 o 
   2   6   3       34.17       39.95      4.83 o 
   3   6   3       95.48      121.32      6.62 o 
   4   6   3      206.03      212.36      7.91 o 
   5   6   3       12.51        8.13      5.44 o 
   6   6   3      149.37      151.02      9.39 o 
   7   6   3      381.36      340.55     12.61 o 
   8   6   3       11.17        6.81      8.42 o 
   9   6   3       13.31       12.47      9.49 o 
  10   6   3      802.45      766.53     29.23 o 
  11   6   3       58.39       51.21     11.41 o 
  12   6   3       76.93       88.22     16.41 o 
  13   6   3      183.46      182.61     16.34 o 
  14   6   3      121.18      111.74     17.66 o 
  15   6   3       22.36       44.28     10.77 o 
   0   7   3      943.59      961.88     21.35 o 
   1   7   3      293.29      307.51      9.00 o 
   2   7   3      124.00      143.69      7.35 o 
   3   7   3      785.48      786.82     16.07 o 
   4   7   3       74.76       71.28      6.55 o 
   5   7   3      203.29      217.23     10.61 o 
   6   7   3       14.89        1.75      7.20 o 
   7   7   3     1170.54     1147.79     28.99 o 
   8   7   3        7.27        9.87      8.19 o 
   9   7   3        0.56       -3.79      8.17 o 
  10   7   3       24.07       21.86     10.70 o 
  11   7   3        9.08       14.27      9.59 o 
  12   7   3       28.39       13.21      9.39 o 
  13   7   3       80.07       61.57     12.44 o 
  14   7   3        5.22       -2.58      9.78 o 
   1   8   3     1437.12     1395.54     18.42 o 
   2   8   3      412.09      351.46     13.36 o 
   3   8   3      534.20      527.97     11.15 o 
   4   8   3      169.75      150.76     10.03 o 
   5   8   3       11.40        8.13      6.14 o 
   6   8   3       34.66       30.63      8.43 o 
   7   8   3      515.33      520.41     21.21 o 
   8   8   3        3.65       -1.63     10.03 o 
   9   8   3      260.21      246.21     20.75 o 
  10   8   3       11.94       -5.43     11.51 o 
  11   8   3       31.79       19.63     10.81 o 
  12   8   3      122.97      124.01     17.93 o 
  13   8   3        6.56        9.99     10.57 o 
   0   9   3     3529.88     3458.63     48.62 o 
   1   9   3      599.76      592.94     13.38 o 
   2   9   3      163.82      176.39     11.11 o 
   3   9   3      324.86      337.41     15.48 o 
   4   9   3       12.65        0.29      5.65 o 
   5   9   3       86.16       82.41      9.56 o 
   6   9   3        1.83       -7.93      6.79 o 
   7   9   3      210.58      189.96     16.08 o 
   8   9   3      801.43      760.11     26.73 o 
   9   9   3       11.77       -7.48     11.36 o 
  10   9   3       85.96       69.22     14.66 o 
  11   9   3       66.81       73.97     15.50 o 
  12   9   3      722.63      741.60     34.36 o 
  13   9   3        5.37       16.46     11.13 o 
   1  10   3       18.85       23.76      5.58 o 
   2  10   3       39.54       44.66      7.06 o 
   3  10   3       53.56       51.81      7.60 o 
   4  10   3        8.05       12.33      6.95 o 
   5  10   3       21.11       24.00      7.67 o 
   6  10   3     1011.34      933.66     26.23 o 
   7  10   3        7.43       10.74      8.81 o 
   8  10   3        5.91        6.66      8.70 o 
   9  10   3        3.10       16.93     14.20 o 
  10  10   3       82.99       83.34     16.93 o 
  11  10   3       28.27       23.72     12.59 o 
  12  10   3      309.65      295.85     26.60 o 
   0  11   3      743.03      710.76     20.56 o 
   1  11   3      444.88      416.95     12.82 o 
   2  11   3      323.19      329.06     14.10 o 
   3  11   3        8.49        5.02      9.75 o 
   4  11   3       20.08       12.52      8.07 o 
   5  11   3      246.27      272.16     16.86 o 
   6  11   3       29.50       28.88      9.74 o 
   7  11   3      377.51      396.25     20.49 o 
   8  11   3      258.32      243.55     17.58 o 
   9  11   3       15.54        8.93     27.45 o 
  10  11   3       24.75       48.16     14.20 o 
  11  11   3       92.84      134.51     24.07 o 
   1  12   3       41.61       38.83      6.72 o 
   2  12   3       15.33       13.54      7.41 o 
   3  12   3        7.75       10.95      7.93 o 
   4  12   3       14.43       15.05      7.80 o 
   5  12   3       34.60       32.46     10.02 o 
   6  12   3       17.74       16.61      9.24 o 
   7  12   3       28.83       28.79     11.08 o 
   8  12   3       13.48       10.21      9.14 o 
   9  12   3       60.82       89.20     20.26 o 
   0  13   3       19.95       22.89     10.59 o 
   1  13   3       70.68       67.03      8.73 o 
   2  13   3        9.63       19.21      6.82 o 
   3  13   3       22.39       25.18      9.15 o 
   4  13   3       68.32       71.57     10.86 o 
   5  13   3       30.06       38.84     12.20 o 
   6  13   3       24.56        9.61     11.87 o 
   7  13   3       51.09       45.78     11.62 o 
   1  14   3       17.62       30.58      9.51 o 
   2  14   3       33.85       34.35      8.74 o 
   3  14   3       48.32       49.51     10.25 o 
   4  14   3      344.36      353.17     18.64 o 
   5  14   3       31.39       39.16     11.42 o 
   0   0   4     4778.59     5281.94     99.59 o 
   2   0   4      603.02      597.77     14.51 o 
   4   0   4       42.63       41.57      5.73 o 
   6   0   4       37.12       34.88      6.26 o 
   8   0   4      180.37      189.19      9.94 o 
  10   0   4     3415.48     3191.04     43.73 o 
  12   0   4       37.86       11.47     16.85 o 
  14   0   4       22.81       35.52     16.95 o 
  16   0   4       32.24       17.53     23.05 o 
   1   1   4     2502.18     2422.34     24.08 o 
   2   1   4      214.70      211.06      7.04 o 
   3   1   4      110.27      101.34      4.13 o 
   4   1   4      257.67      245.11      6.04 o 
   5   1   4      633.87      683.63      9.72 o 
   6   1   4       89.38      106.81      5.06 o 
   7   1   4      285.32      310.22      8.07 o 
   8   1   4       16.35       28.49      4.30 o 
   9   1   4      365.52      334.83     12.05 o 
  10   1   4      375.55      346.88     11.06 o 
  11   1   4      233.58      242.37     10.04 o 
  12   1   4      309.20      338.34     13.30 o 
  13   1   4        4.35       -2.95      6.04 o 
  14   1   4       24.29       25.63      7.88 o 
  15   1   4       26.38       33.84     14.39 o 
  16   1   4        4.50       29.28     12.49 o 
   0   2   4     2530.02     2648.22     30.83 o 
   1   2   4      530.34      505.21     10.77 o 
   2   2   4      965.13     1054.05     13.99 o 
   3   2   4     1555.49     1614.20     16.72 o 
   4   2   4      800.54      846.78     10.42 o 
   5   2   4     2218.81     2332.02     18.87 o 
   6   2   4        7.47        4.28      2.94 o 
   7   2   4       99.83       88.42      5.59 o 
   8   2   4      331.16      338.74      9.17 o 
   9   2   4      282.11      269.82     14.91 o 
  10   2   4        4.11        2.88      5.13 o 
  11   2   4       83.34       80.44      7.09 o 
  12   2   4       55.53       54.24      6.62 o 
  13   2   4       12.87        2.72      7.46 o 
  14   2   4        6.25        7.51      9.34 o 
  15   2   4       44.07       71.22     13.02 o 
  16   2   4       61.65       67.97     20.78 o 
   1   3   4      133.72      118.48     10.84 o 
   2   3   4      503.77      544.78     12.00 o 
   3   3   4     1478.71     1603.17     20.75 o 
   4   3   4       64.86       77.30      5.28 o 
   5   3   4      836.85      835.69     11.23 o 
   6   3   4      417.21      384.10      9.62 o 
   7   3   4        7.46        1.80      4.28 o 
   8   3   4        2.67       -8.20      4.10 o 
   9   3   4       15.18       18.11      5.56 o 
  10   3   4      219.91      208.80     10.50 o 
  11   3   4       30.86       21.24      6.30 o 
  12   3   4       34.62       21.28      5.24 o 
  13   3   4        6.13        4.55      6.29 o 
  14   3   4       27.32       32.79     11.93 o 
  15   3   4       99.60      108.33     14.18 o 
  16   3   4       55.95       70.94     13.60 o 
   0   4   4      333.43      326.03     16.11 o 
   1   4   4     2197.47     2327.50     26.83 o 
   2   4   4      238.79      232.41      9.05 o 
   3   4   4        9.05       27.80      5.69 o 
   4   4   4       88.76      145.75      6.06 o 
   5   4   4      150.75      166.13      8.42 o 
   6   4   4      353.01      369.52     10.29 o 
   7   4   4       78.61       97.61      7.95 o 
   8   4   4      230.80      242.76     10.45 o 
   9   4   4     1087.05     1013.37     18.01 o 
  10   4   4      997.50      965.87     17.96 o 
  11   4   4      152.39      132.50      9.68 o 
  12   4   4       82.16       79.24     11.38 o 
  13   4   4       23.10       19.18      7.56 o 
  14   4   4       22.23       16.04      7.42 o 
  15   4   4      110.68      124.51     15.31 o 
   1   5   4      100.85      110.71      7.40 o 
   2   5   4     1100.83     1110.45     16.33 o 
   3   5   4       51.11       55.83      5.04 o 
   4   5   4      145.56      168.63      9.49 o 
   5   5   4        1.47        5.17      5.15 o 
   6   5   4      109.43      127.10      8.19 o 
   7   5   4      806.62      740.56     19.26 o 
   8   5   4       22.84       32.93      7.96 o 
   9   5   4      751.70      733.51     22.13 o 
  10   5   4       82.22       78.53     11.34 o 
  11   5   4       20.88       16.04     11.75 o 
  12   5   4       10.87       -6.92      6.72 o 
  13   5   4        1.30        6.00      7.85 o 
  14   5   4       45.93       59.00      9.63 o 
  15   5   4       25.82       43.57     12.35 o 
   0   6   4      316.60      312.70     14.99 o 
   1   6   4      615.42      586.64     14.81 o 
   2   6   4     1546.59     1386.47     19.56 o 
   3   6   4       55.08       60.45      6.03 o 
   4   6   4      399.88      407.48     11.25 o 
   5   6   4      695.02      664.24     17.24 o 
   6   6   4      244.91      248.64     14.97 o 
   7   6   4      562.30      536.65     17.75 o 
   8   6   4      203.51      189.83     13.25 o 
   9   6   4      427.82      385.41     21.82 o 
  10   6   4      290.20      296.82     21.76 o 
  11   6   4       10.95       27.44     11.30 o 
  12   6   4       25.43       40.17     18.37 o 
  13   6   4       27.39       29.97     11.06 o 
  14   6   4       45.37       58.07     12.55 o 
   1   7   4      617.34      586.78     13.37 o 
   2   7   4      249.82      260.83      9.85 o 
   3   7   4      256.21      253.32      9.85 o 
   4   7   4      138.69      158.02      9.68 o 
   5   7   4       50.31       38.63      7.52 o 
   6   7   4      889.40      820.13     21.36 o 
   7   7   4       86.86       86.32     10.18 o 
   8   7   4       19.31       13.09      8.65 o 
   9   7   4       48.92       43.20     12.53 o 
  10   7   4       38.93       53.51     14.90 o 
  11   7   4       18.79       40.78     10.29 o 
  12   7   4       38.30       35.90     15.53 o 
  13   7   4      198.30      226.99     18.76 o 
  14   7   4       34.30       20.70     12.02 o 
   0   8   4       40.60       30.03      8.09 o 
   1   8   4      265.83      273.73     10.79 o 
   2   8   4      107.26      121.67      7.84 o 
   3   8   4      318.02      344.01     17.75 o 
   4   8   4      406.52      354.30     13.32 o 
   5   8   4       25.26       10.65      7.48 o 
   6   8   4      118.80      104.47     10.81 o 
   7   8   4       85.10       88.12     12.44 o 
   8   8   4       76.18       71.84     12.38 o 
   9   8   4       88.67       79.23     14.92 o 
  10   8   4       41.30       46.59     13.32 o 
  11   8   4      140.69      158.56     23.43 o 
  12   8   4       14.40       -1.79      8.36 o 
  13   8   4       65.48       85.09     16.52 o 
   1   9   4       45.39       35.22      7.00 o 
   2   9   4      283.83      287.32     12.86 o 
   3   9   4      255.23      269.22     13.48 o 
   4   9   4       57.60       60.00      8.34 o 
   5   9   4       55.01       51.94      8.56 o 
   6   9   4      215.95      247.00     17.45 o 
   7   9   4       92.77      102.50     13.59 o 
   8   9   4       85.16       81.83     13.27 o 
   9   9   4      170.45      159.76     22.92 o 
  10   9   4       14.78       10.36     10.49 o 
  11   9   4       70.35       92.41     18.09 o 
  12   9   4      332.13      315.35     33.43 o 
   0  10   4      418.71      449.11     18.40 o 
   1  10   4       74.39       78.36      7.93 o 
   2  10   4      165.66      163.91     11.04 o 
   3  10   4       64.38       60.04      9.65 o 
   4  10   4       85.27       72.33      9.99 o 
   5  10   4      242.61      256.59     16.43 o 
   6  10   4        5.96       -0.23      8.49 o 
   7  10   4       26.95       41.19     11.70 o 
   8  10   4      104.51       85.21     16.28 o 
   9  10   4       17.26        1.93      8.66 o 
  10  10   4      151.86      151.60     20.73 o 
  11  10   4       38.93       37.98     25.91 o 
   1  11   4      181.94      179.45     11.83 o 
   2  11   4        4.40        0.29      7.28 o 
   3  11   4      127.07      132.82     10.22 o 
   4  11   4      117.57      115.45     13.08 o 
   5  11   4       73.37       82.61     12.24 o 
   6  11   4     1151.90     1084.12     30.00 o 
   7  11   4       97.04      103.65     13.77 o 
   8  11   4        0.94        5.28      9.52 o 
   9  11   4        4.66       10.70     10.36 o 
  10  11   4        0.48       28.06     14.99 o 
   0  12   4      109.94      112.40     12.86 o 
   1  12   4      101.66       97.27     10.26 o 
   2  12   4       38.66       58.99      8.78 o 
   3  12   4       11.04       15.75      7.17 o 
   4  12   4      213.67      231.09     16.88 o 
   5  12   4       51.58       27.96     11.68 o 
   6  12   4       20.80       15.21      9.14 o 
   7  12   4       39.57       58.84     12.43 o 
   8  12   4        1.23       14.58      9.22 o 
   9  12   4        0.42       -7.00      9.93 o 
   1  13   4      323.88      385.10     16.40 o 
   2  13   4       37.98       48.00      8.61 o 
   3  13   4       42.09       39.62     12.05 o 
   4  13   4       37.66       29.82     11.48 o 
   5  13   4       86.72       94.11     13.58 o 
   6  13   4       42.19       50.21     12.49 o 
   7  13   4      338.78      357.44     22.01 o 
   0  14   4       61.60       49.77     45.96 o 
   1  14   4       32.98       51.81     10.67 o 
   2  14   4       69.54       94.34     17.07 o 
   3  14   4       39.37       36.42      9.92 o 
   4  14   4        1.68        2.61      8.09 o 
   2   0   5     3219.26     3214.39     39.86 o 
   4   0   5     3726.06     3805.00     40.35 o 
   6   0   5      132.32      146.64     10.43 o 
   8   0   5     1232.94     1253.61     22.82 o 
  10   0   5     1684.50     1665.01     28.75 o 
  12   0   5      454.66      434.33     20.93 o 
  14   0   5       30.61       55.40     23.00 o 
  16   0   5       96.96       94.44     28.79 o 
   0   1   5     1687.55     1702.19     24.02 o 
   1   1   5     1052.17     1049.06     15.62 o 
   2   1   5      440.85      490.84     10.24 o 
   3   1   5       45.05       52.98      4.86 o 
   4   1   5       85.45      133.81      5.15 o 
   5   1   5       79.78       96.17      6.05 o 
   6   1   5      438.02      444.20      9.72 o 
   7   1   5      177.39      173.56      7.29 o 
   8   1   5      112.66      118.63      6.77 o 
   9   1   5        8.91        4.74      4.04 o 
  10   1   5      290.64      289.36     10.41 o 
  11   1   5     1108.91     1135.05     20.31 o 
  12   1   5      158.56      152.64     13.43 o 
  13   1   5       37.82       18.20      6.07 o 
  14   1   5       53.12       47.61     10.48 o 
  15   1   5        1.01       12.23     11.63 o 
  16   1   5        4.90       37.03     16.97 o 
   1   2   5     1184.20     1176.06     16.53 o 
   2   2   5     2372.57     2432.40     26.31 o 
   3   2   5      101.83      113.93      6.34 o 
   4   2   5      455.16      439.15      7.64 o 
   5   2   5        8.41        3.47      3.12 o 
   6   2   5      188.77      176.39      6.47 o 
   7   2   5       34.49       31.23      4.76 o 
   8   2   5      381.98      375.11     10.20 o 
   9   2   5      851.42      841.76     18.53 o 
  10   2   5       92.70       62.14      6.86 o 
  11   2   5     1682.26     1581.68     21.57 o 
  12   2   5      115.89      116.58      9.15 o 
  13   2   5       32.92       30.71     10.50 o 
  14   2   5       16.66       20.21     10.72 o 
  15   2   5       51.50       66.61     13.33 o 
   0   3   5     7348.42     7388.39     72.61 o 
   1   3   5     2255.48     2309.81     20.94 o 
   2   3   5     3648.27     3848.75     33.48 o 
   3   3   5     6004.59     6218.81     48.29 o 
   4   3   5       17.00       15.26      4.59 o 
   5   3   5     1431.99     1381.20     18.76 o 
   6   3   5       30.94       29.74      4.30 o 
   7   3   5       27.61       17.83      5.57 o 
   8   3   5      314.06      303.16     13.25 o 
   9   3   5     1854.87     1818.13     23.67 o 
  10   3   5      653.10      646.80     17.01 o 
  11   3   5       82.14       63.00     13.87 o 
  12   3   5       13.40       12.46      9.05 o 
  13   3   5       20.81        4.67      7.71 o 
  14   3   5        6.10        7.95     10.19 o 
  15   3   5        7.23       12.56     10.38 o 
   1   4   5       29.01       43.92      6.74 o 
   2   4   5     4718.38     4785.25     45.28 o 
   3   4   5      857.38      819.74     16.18 o 
   4   4   5      225.26      266.28     11.89 o 
   5   4   5       13.44       13.50      4.68 o 
   6   4   5      131.86      130.86     12.38 o 
   7   4   5      661.78      604.32     22.86 o 
   8   4   5      588.02      577.57     22.18 o 
   9   4   5      872.38      842.01     19.29 o 
  10   4   5      221.23      225.23     11.95 o 
  11   4   5       25.95       24.43      7.99 o 
  12   4   5        9.30       14.34      7.66 o 
  13   4   5       16.32       12.56      6.98 o 
  14   4   5      182.52      185.09     13.92 o 
  15   4   5       24.32       25.13     13.03 o 
   0   5   5        9.93       18.82      7.95 o 
   1   5   5      183.16      207.66      9.64 o 
   2   5   5     1850.86     1900.56     25.90 o 
   3   5   5       44.83       46.83      6.55 o 
   4   5   5       60.52       74.95      7.86 o 
   5   5   5      134.62      115.22      9.89 o 
   6   5   5       33.85        8.43      6.33 o 
   7   5   5      348.24      343.14     13.50 o 
   8   5   5      114.64      114.77      9.66 o 
   9   5   5      557.72      563.04     18.35 o 
  10   5   5     1062.29     1012.43     29.69 o 
  11   5   5      183.65      180.39     15.19 o 
  12   5   5        5.09        1.65     10.60 o 
  13   5   5       73.71       80.12     11.10 o 
  14   5   5       25.89       41.15      9.37 o 
  15   5   5       36.41       82.79     19.43 o 
   1   6   5       17.48       22.13      5.86 o 
   2   6   5     3242.39     3200.18     37.07 o 
   3   6   5       15.38        1.42      5.32 o 
   4   6   5       25.38       17.20      6.66 o 
   5   6   5      259.40      276.47     15.89 o 
   6   6   5      207.35      234.06     14.13 o 
   7   6   5        2.86       -0.11      6.79 o 
   8   6   5     1185.06     1114.72     22.47 o 
   9   6   5      339.80      323.18     18.22 o 
  10   6   5       56.66       51.85     14.74 o 
  11   6   5       60.47       73.80     12.13 o 
  12   6   5       21.66       18.05     10.00 o 
  13   6   5       26.31       32.58     12.31 o 
  14   6   5       91.64      118.85     15.42 o 
   0   7   5      609.98      605.30     21.81 o 
   1   7   5     1322.10     1291.95     23.27 o 
   2   7   5       44.91       48.94      7.47 o 
   3   7   5      283.34      290.89     11.12 o 
   4   7   5      153.21      151.71     10.38 o 
   5   7   5      298.11      294.60     14.54 o 
   6   7   5       31.72       34.77      8.73 o 
   7   7   5      464.47      444.89     17.61 o 
   8   7   5       53.63       55.08     10.98 o 
   9   7   5      432.75      418.42     20.44 o 
  10   7   5        7.07        5.42      7.82 o 
  11   7   5       18.92       25.06      9.38 o 
  12   7   5      156.94      167.38     16.36 o 
  13   7   5      105.55       95.63     14.87 o 
  14   7   5       14.85       23.70     11.09 o 
   1   8   5      402.68      413.08     14.17 o 
   2   8   5      472.64      445.45     15.44 o 
   3   8   5      690.51      673.80     18.27 o 
   4   8   5       91.74       99.95     13.95 o 
   5   8   5       65.48       57.25      9.66 o 
   6   8   5      135.82      129.29     11.77 o 
   7   8   5       75.11       61.59     11.97 o 
   8   8   5       66.33       73.83     12.16 o 
   9   8   5      228.49      198.03     16.60 o 
  10   8   5      111.55       98.28     14.13 o 
  11   8   5        2.50        6.65      9.15 o 
  12   8   5        7.91        5.68     10.50 o 
  13   8   5       48.16       65.94     13.92 o 
   0   9   5     2625.02     2474.85     46.85 o 
   1   9   5      798.10      782.39     18.69 o 
   2   9   5       14.35       16.94      5.78 o 
   3   9   5      323.77      343.58     13.79 o 
   4   9   5      359.70      358.14     22.02 o 
   5   9   5      110.15       97.40     10.91 o 
   6   9   5      520.24      492.83     18.89 o 
   7   9   5      104.71      109.56     14.16 o 
   8   9   5      374.81      391.78     21.86 o 
   9   9   5       52.26       43.42     11.69 o 
  10   9   5       35.04       13.99     11.70 o 
  11   9   5       77.02       88.56     14.86 o 
  12   9   5      213.40      237.88     20.54 o 
   1  10   5      243.28      235.58     12.44 o 
   2  10   5        1.72        4.22      5.73 o 
   3  10   5       42.64       33.75      7.57 o 
   4  10   5       47.50       57.37      9.45 o 
   5  10   5      204.88      194.05     14.80 o 
   6  10   5      369.39      387.26     22.13 o 
   7  10   5        4.07        5.05     12.38 o 
   8  10   5      147.41      126.23     27.09 o 
   9  10   5       40.02       50.29     12.82 o 
  10  10   5      139.73      137.56     19.88 o 
  11  10   5      192.07      224.03     24.38 o 
   0  11   5     1355.46     1283.99     36.11 o 
   1  11   5      352.87      350.01     16.62 o 
   2  11   5       32.49       34.90      7.32 o 
   3  11   5      129.62      139.74     12.61 o 
   4  11   5      169.93      173.43     13.65 o 
   5  11   5       26.60       25.85     10.02 o 
   6  11   5      118.34      117.81     14.05 o 
   7  11   5      233.87      213.89     22.57 o 
   8  11   5      168.90      150.48     19.27 o 
   9  11   5       12.83       24.59     11.38 o 
  10  11   5        8.24       21.03     13.94 o 
   1  12   5      298.61      303.11     16.53 o 
   2  12   5       35.62       34.27      8.86 o 
   3  12   5       40.14       36.68     11.27 o 
   4  12   5       41.64       36.70     12.11 o 
   5  12   5       76.03       74.04     13.98 o 
   6  12   5        6.25       11.12     10.15 o 
   7  12   5      225.28      205.42     17.74 o 
   8  12   5        1.25       -0.10     10.47 o 
   0  13   5      290.79      304.45     28.12 o 
   1  13   5      172.74      168.28     16.38 o 
   2  13   5      175.18      175.52     14.13 o 
   3  13   5      123.67      151.06     19.11 o 
   4  13   5       61.45       57.86     13.44 o 
   5  13   5        5.09       11.70     16.48 o 
   6  13   5        0.53       10.87     10.85 o 
   1  14   5       29.24       50.29     10.34 o 
   2  14   5        4.99       22.83     12.54 o 
   0   0   6    13034.02    13380.80    226.92 o 
   2   0   6       23.68       24.09      6.71 o 
   4   0   6     4175.02     4228.70     43.25 o 
   6   0   6       46.00       45.40      8.35 o 
   8   0   6     2096.54     2030.23     37.09 o 
  10   0   6        2.15       -4.38      8.83 o 
  12   0   6      733.19      752.50     35.00 o 
  14   0   6       29.77       25.45     18.81 o 
   1   1   6      337.56      352.12     10.76 o 
   2   1   6      121.24      141.57      7.73 o 
   3   1   6       25.42       21.02      4.74 o 
   4   1   6       37.73       30.76      4.56 o 
   5   1   6      205.90      235.88      6.86 o 
   6   1   6       28.32       34.90      4.38 o 
   7   1   6       51.99       43.30      6.02 o 
   8   1   6       16.56       14.78      5.03 o 
   9   1   6        4.99        2.40      5.73 o 
  10   1   6        2.36        8.39      5.79 o 
  11   1   6       39.50       52.34      9.13 o 
  12   1   6      502.35      488.90     17.97 o 
  13   1   6        6.11       10.51     11.82 o 
  14   1   6       15.72       26.53     14.32 o 
  15   1   6        0.86       -3.56     12.35 o 
   0   2   6      605.62      617.95     14.18 o 
   1   2   6      207.13      213.41      8.50 o 
   2   2   6       21.62       23.67      5.23 o 
   3   2   6      277.37      302.78      9.67 o 
   4   2   6       63.13       75.70      5.81 o 
   5   2   6      151.50      174.50      6.06 o 
   6   2   6        3.01        5.81      3.78 o 
   7   2   6        1.20        0.03      3.82 o 
   8   2   6      244.12      237.29     12.28 o 
   9   2   6     1331.73     1335.71     25.39 o 
  10   2   6       79.81       76.22      9.35 o 
  11   2   6      359.54      364.10     15.03 o 
  12   2   6       59.27       60.05     12.13 o 
  13   2   6       76.65       73.90     11.84 o 
  14   2   6        6.57       16.71     13.27 o 
  15   2   6      142.85      191.71     24.40 o 
   1   3   6      136.85      133.62      7.09 o 
   2   3   6       47.45       51.01      5.81 o 
   3   3   6       59.91       58.56      5.90 o 
   4   3   6      260.94      260.49      9.81 o 
   5   3   6      198.44      218.87      9.39 o 
   6   3   6      268.60      247.68     11.80 o 
   7   3   6      254.80      237.80     10.95 o 
   8   3   6      308.02      308.14     13.70 o 
   9   3   6      364.22      345.18     18.79 o 
  10   3   6       36.14       44.69      9.10 o 
  11   3   6       26.30       30.14      8.12 o 
  12   3   6       20.77       13.98      7.21 o 
  13   3   6        6.55       15.13     10.14 o 
  14   3   6        6.09        5.97     10.66 o 
  15   3   6       24.24       60.24     17.46 o 
   0   4   6      144.05      125.55      7.94 o 
   1   4   6        7.63       16.10      3.56 o 
   2   4   6     1085.29     1003.72     16.38 o 
   3   4   6      192.05      197.57      8.79 o 
   4   4   6      985.62     1048.05     17.54 o 
   5   4   6      174.00      184.13      9.08 o 
   6   4   6       13.80       32.24      7.42 o 
   7   4   6       33.89       26.16      7.61 o 
   8   4   6      274.70      272.16     14.46 o 
   9   4   6      374.59      393.11     15.79 o 
  10   4   6       16.26       11.51      7.35 o 
  11   4   6        5.19       12.49      8.96 o 
  12   4   6       35.25       48.06      9.86 o 
  13   4   6        2.09        0.82      8.14 o 
  14   4   6      107.30      133.57     19.79 o 
  15   4   6       78.15       66.81     16.74 o 
   1   5   6       35.60       26.80      9.74 o 
   2   5   6       74.49       56.50      7.53 o 
   3   5   6     1186.80     1196.92     21.58 o 
   4   5   6     1542.59     1521.21     21.75 o 
   5   5   6      124.99      104.54      9.69 o 
   6   5   6       52.88       53.01     10.61 o 
   7   5   6      159.42      162.29     23.96 o 
   8   5   6      171.10      156.08     11.68 o 
   9   5   6       78.49       76.73     10.47 o 
  10   5   6       22.18       11.03      8.19 o 
  11   5   6       12.37        8.50      8.05 o 
  12   5   6      105.66      112.28     16.59 o 
  13   5   6       41.04       32.21     10.64 o 
  14   5   6        1.77       18.69      9.81 o 
   0   6   6     1637.46     1499.55     38.66 o 
   1   6   6      257.34      269.17     12.29 o 
   2   6   6      720.91      658.22     17.01 o 
   3   6   6       22.79       14.88      6.33 o 
   4   6   6       31.87       26.24      7.81 o 
   5   6   6       93.17      101.60     11.94 o 
   6   6   6      277.74      261.76     18.54 o 
   7   6   6      756.67      705.23     19.82 o 
   8   6   6        4.44       11.19      6.84 o 
   9   6   6      262.69      272.25     13.54 o 
  10   6   6      223.38      242.39     28.74 o 
  11   6   6        1.05       -8.48      8.84 o 
  12   6   6      238.68      264.27     18.85 o 
  13   6   6      210.74      239.76     21.28 o 
  14   6   6       94.26      103.08     16.29 o 
   1   7   6       54.63       42.60      8.21 o 
   2   7   6        5.41        5.58      6.35 o 
   3   7   6      475.43      485.59     15.84 o 
   4   7   6       22.46       21.66      9.02 o 
   5   7   6       37.43       39.04      9.77 o 
   6   7   6      499.79      500.11     26.69 o 
   7   7   6      176.90      199.98     15.05 o 
   8   7   6      121.56      122.43     15.42 o 
   9   7   6      155.46      121.38     12.33 o 
  10   7   6       19.64        7.38      9.16 o 
  11   7   6        1.54        6.01      9.08 o 
  12   7   6       19.85       20.04      9.96 o 
  13   7   6        0.54       -4.13     14.19 o 
   0   8   6     1003.80      848.61     27.21 o 
   1   8   6      718.75      687.23     17.77 o 
   2   8   6       69.00       78.52      9.26 o 
   3   8   6      800.43      735.59     23.10 o 
   4   8   6      202.96      195.80     14.37 o 
   5   8   6       24.70       29.37      8.72 o 
   6   8   6        7.46       -3.31      8.51 o 
   7   8   6       54.80       37.27     10.34 o 
   8   8   6       20.61       26.42     10.01 o 
   9   8   6       63.60       54.23     10.65 o 
  10   8   6        3.72      -14.94     15.08 o 
  11   8   6       43.08       40.61     12.15 o 
  12   8   6       98.08       93.14     15.09 o 
   1   9   6       27.33       17.84      6.62 o 
   2   9   6      118.18      110.81     11.31 o 
   3   9   6      553.94      495.38     20.00 o 
   4   9   6      133.96      165.74     14.12 o 
   5   9   6      312.21      324.02     28.28 o 
   6   9   6      172.75      207.84     15.91 o 
   7   9   6      193.73      225.99     20.30 o 
   8   9   6       10.03        6.78      9.60 o 
   9   9   6       20.65       26.14     10.89 o 
  10   9   6       59.44       60.24     13.51 o 
  11   9   6       36.16       44.22     12.82 o 
   0  10   6       93.44       88.20     13.59 o 
   1  10   6        8.89       14.07      6.91 o 
   2  10   6        6.27       11.66      9.42 o 
   3  10   6       65.60       58.56      9.92 o 
   4  10   6       13.76        9.24      8.15 o 
   5  10   6       69.17       68.86     11.33 o 
   6  10   6       59.87       29.49     16.72 o 
   7  10   6       23.48       17.60     14.36 o 
   8  10   6       13.41       27.10     12.31 o 
   9  10   6       10.94        3.50      9.61 o 
  10  10   6       11.58       21.10     11.30 o 
   1  11   6        4.13       16.79      8.07 o 
   2  11   6        2.07        9.49      7.95 o 
   3  11   6       48.61       47.61      9.94 o 
   4  11   6      164.08      184.37     17.27 o 
   5  11   6       72.53       93.65     14.46 o 
   6  11   6       42.64       35.76     12.90 o 
   7  11   6      144.79      189.01     24.57 o 
   8  11   6      347.59      380.83     26.94 o 
   9  11   6       18.17       40.94     14.04 o 
   0  12   6       45.03       54.56     15.32 o 
   1  12   6       92.66       90.61     13.96 o 
   2  12   6       28.72       28.98     11.55 o 
   3  12   6      234.22      273.58     16.84 o 
   4  12   6       20.13       17.32     11.40 o 
   5  12   6        1.26       -0.60      9.95 o 
   6  12   6       82.91       92.67     18.07 o 
   7  12   6       23.16       12.16     10.40 o 
   1  13   6       40.88       50.06     12.24 o 
   2  13   6       25.02       29.87      8.93 o 
   3  13   6       33.23       43.20     11.52 o 
   4  13   6       23.66       26.32     11.89 o 
   5  13   6      283.93      301.35     22.63 o 
   2   0   7     1508.09     1609.93     29.07 o 
   4   0   7     2403.55     2262.58     29.69 o 
   6   0   7      349.56      368.06     31.42 o 
   8   0   7     3202.99     3089.26     49.20 o 
  10   0   7      590.85      555.45     30.03 o 
  12   0   7      703.04      734.69     35.48 o 
  14   0   7      267.76      328.95     29.26 o 
   0   1   7        6.76        2.81      9.54 o 
   1   1   7       67.25       89.86      7.19 o 
   2   1   7      151.55      204.15      9.81 o 
   3   1   7      516.84      548.67     14.42 o 
   4   1   7       67.71       84.70      5.34 o 
   5   1   7       89.44       77.65      5.06 o 
   6   1   7        8.91        9.14      5.61 o 
   7   1   7       37.28       33.04      6.72 o 
   8   1   7       56.36       49.98      7.43 o 
   9   1   7       56.85       58.10      8.96 o 
  10   1   7       21.49       19.42      7.22 o 
  11   1   7      167.40      160.94     14.35 o 
  12   1   7      279.00      299.02     18.70 o 
  13   1   7       23.81       18.40     10.87 o 
  14   1   7       34.16       50.00     12.72 o 
  15   1   7       26.25        7.54     13.85 o 
   1   2   7      766.37      760.27     15.25 o 
   2   2   7       61.73       64.55      6.65 o 
   3   2   7        4.15        7.65      5.08 o 
   4   2   7        3.59        4.96      5.31 o 
   5   2   7      664.37      672.59     13.80 o 
   6   2   7       26.88       19.58      5.65 o 
   7   2   7       45.95       49.14      8.34 o 
   8   2   7       51.41       62.68      8.88 o 
   9   2   7      953.87      957.59     22.29 o 
  10   2   7       19.35       29.49      7.91 o 
  11   2   7      936.18      911.98     22.85 o 
  12   2   7       14.11       13.71      9.96 o 
  13   2   7       17.97       -5.43      6.97 o 
  14   2   7       71.53       99.60     16.54 o 
  15   2   7       66.65       86.32     17.22 o 
   0   3   7      123.77      129.84      8.53 o 
   1   3   7       68.51       53.41      6.18 o 
   2   3   7      261.55      252.61     10.71 o 
   3   3   7       11.79        4.85      5.26 o 
   4   3   7       63.73       55.49      6.95 o 
   5   3   7       82.24       86.34      7.73 o 
   6   3   7      284.65      281.26     11.42 o 
   7   3   7      335.35      352.83     13.22 o 
   8   3   7       99.25       90.28      8.41 o 
   9   3   7      398.73      364.18     15.46 o 
  10   3   7       50.79       61.72     10.49 o 
  11   3   7       44.70       17.54      8.70 o 
  12   3   7       58.82       59.98      9.81 o 
  13   3   7      118.10      158.15     18.62 o 
  14   3   7       69.61      127.81     22.10 o 
   1   4   7      504.98      502.63     13.19 o 
   2   4   7      660.39      631.24     27.43 o 
   3   4   7      821.66      864.61     16.58 o 
   4   4   7      125.50      119.53      8.53 o 
   5   4   7       27.58       23.59      6.49 o 
   6   4   7       28.99       20.40      7.80 o 
   7   4   7       58.62       33.88      8.06 o 
   8   4   7      626.79      583.04     20.77 o 
   9   4   7      114.52       85.08     11.29 o 
  10   4   7       74.27       65.37     11.02 o 
  11   4   7      450.73      487.19     18.58 o 
  12   4   7       11.23        9.09      8.39 o 
  13   4   7       25.44       38.49     10.74 o 
  14   4   7        0.23       27.36     13.90 o 
   0   5   7     2166.77     2032.44     33.06 o 
   1   5   7      430.85      416.17      9.80 o 
   2   5   7      965.97      969.81     17.61 o 
   3   5   7       35.47       21.12      6.35 o 
   4   5   7      440.10      426.96     13.40 o 
   5   5   7        2.57        2.14      8.07 o 
   6   5   7       14.85        7.34      7.44 o 
   7   5   7        9.41        8.08      7.07 o 
   8   5   7       37.35       31.73      8.00 o 
   9   5   7       29.78       37.09      9.00 o 
  10   5   7      288.95      294.42     20.12 o 
  11   5   7        8.73        9.71     10.03 o 
  12   5   7      133.60      146.56     16.82 o 
  13   5   7       91.55      111.37     18.54 o 
  14   5   7        2.10       31.91     17.96 o 
   1   6   7      484.86      462.60     15.89 o 
   2   6   7      647.14      641.00     17.98 o 
   3   6   7      253.57      304.34     13.67 o 
   4   6   7      823.31      719.04     19.43 o 
   5   6   7      108.91       79.48      9.79 o 
   6   6   7      129.58      129.77     10.99 o 
   7   6   7       71.06       56.75      9.29 o 
   8   6   7        0.66        0.99      6.20 o 
   9   6   7       33.61       27.13      8.45 o 
  10   6   7       17.32       16.13     10.49 o 
  11   6   7      135.22      146.74     16.99 o 
  12   6   7        5.26       13.53     15.18 o 
  13   6   7      135.41      162.10     18.79 o 
   0   7   7       43.48       28.82     11.17 o 
   1   7   7      370.34      342.89     14.80 o 
   2   7   7        8.83        7.66      7.44 o 
   3   7   7      186.46      192.77     13.18 o 
   4   7   7      399.21      358.63     18.08 o 
   5   7   7       22.51       23.64      9.20 o 
   6   7   7       23.61       18.35      8.25 o 
   7   7   7      301.88      294.29     17.01 o 
   8   7   7        2.40       -5.75      7.56 o 
   9   7   7       68.29       60.36     11.08 o 
  10   7   7      155.49      163.56     26.42 o 
  11   7   7       24.09       36.30     12.70 o 
  12   7   7       31.49       41.93     12.81 o 
  13   7   7      339.85      376.59     37.99 o 
   1   8   7      491.97      509.08     16.35 o 
   2   8   7       72.45       70.02      9.18 o 
   3   8   7      618.08      532.14     20.85 o 
   4   8   7      129.50      123.71     13.12 o 
   5   8   7       22.50       21.58      9.08 o 
   6   8   7       17.29       13.82      8.63 o 
   7   8   7       51.17       61.75     10.12 o 
   8   8   7       39.46       22.53     10.83 o 
   9   8   7      143.39      106.19     13.75 o 
  10   8   7        6.20       17.40      9.24 o 
  11   8   7      157.32      199.19     20.92 o 
  12   8   7        1.51       13.02     11.39 o 
   0   9   7     3062.30     2812.25     52.97 o 
   1   9   7       85.38       79.37      9.41 o 
   2   9   7      160.20      165.49     15.49 o 
   3   9   7       55.08       65.82     17.20 o 
   4   9   7       12.37        5.84      8.12 o 
   5   9   7       57.01       52.29     11.82 o 
   6   9   7      243.47      209.23     22.57 o 
   7   9   7       37.52       37.32     11.38 o 
   8   9   7       19.86       21.54      9.53 o 
   9   9   7       45.62       73.07     13.52 o 
  10   9   7      155.56      172.49     16.62 o 
  11   9   7        5.80        1.08     10.54 o 
   1  10   7      325.07      361.35     19.74 o 
   2  10   7       52.24       54.62     10.25 o 
   3  10   7      134.12      147.06     13.98 o 
   4  10   7       53.88       45.65     10.78 o 
   5  10   7       35.12       43.33     13.41 o 
   6  10   7      257.84      292.02     19.01 o 
   7  10   7       75.92       77.45     15.50 o 
   8  10   7        2.02       16.95     11.68 o 
   9  10   7       27.19       27.04     10.66 o 
  10  10   7        0.59       29.32     13.68 o 
   0  11   7      141.40      133.48     32.45 o 
   1  11   7       56.13       37.85      9.65 o 
   2  11   7       58.55       60.57     10.66 o 
   3  11   7       34.17       47.99     10.26 o 
   4  11   7       99.65      134.30     14.85 o 
   5  11   7       34.61       36.04     12.18 o 
   6  11   7      221.35      235.38     22.15 o 
   7  11   7       43.86       13.14     12.19 o 
   8  11   7        9.65       20.19     12.50 o 
   1  12   7       22.72       27.88     11.94 o 
   2  12   7        1.83       19.86     14.25 o 
   3  12   7       44.35       55.58     10.59 o 
   4  12   7       62.39      114.76     19.54 o 
   5  12   7       95.64       76.48     14.79 o 
   6  12   7        3.50        9.70     11.08 o 
   0  13   7        9.91       31.15     13.39 o 
   1  13   7       14.09       28.69     24.13 o 
   2  13   7       91.43       82.17     14.10 o 
   3  13   7       68.11       95.80     21.03 o 
   4  13   7       25.26       27.86     20.03 o 
   0   0   8      113.57      108.56     23.07 o 
   2   0   8     1629.76     1677.61     43.93 o 
   4   0   8       56.33       43.98      8.15 o 
   6   0   8       11.12       20.75      9.59 o 
   8   0   8     3264.17     3231.83     52.27 o 
  10   0   8      224.71      213.90     35.03 o 
  12   0   8      580.67      606.69     61.66 o 
  14   0   8       73.19      130.01     22.58 o 
   1   1   8     1467.07     1498.49     29.92 o 
   2   1   8      432.65      419.30     13.97 o 
   3   1   8      139.43      153.51     10.18 o 
   4   1   8      113.98      115.76      7.71 o 
   5   1   8       14.84        4.88      6.84 o 
   6   1   8       97.20      113.13      9.14 o 
   7   1   8      265.41      279.67     12.25 o 
   8   1   8       35.99       33.14      7.21 o 
   9   1   8       12.74       10.11      7.01 o 
  10   1   8       30.92       27.75      8.39 o 
  11   1   8       57.82       66.50     12.20 o 
  12   1   8       62.55       63.67     12.29 o 
  13   1   8        2.57       -6.92     12.46 o 
  14   1   8       41.77       32.85     12.81 o 
   0   2   8     1024.46     1047.37     35.05 o 
   1   2   8     1760.27     1752.99     24.95 o 
   2   2   8      113.01      132.14      9.14 o 
   3   2   8      622.93      590.10     16.21 o 
   4   2   8       17.17       15.84      6.45 o 
   5   2   8     1531.31     1579.81     23.24 o 
   6   2   8      155.60      171.85     12.73 o 
   7   2   8     1523.81     1566.42     24.64 o 
   8   2   8      115.18      109.22     10.25 o 
   9   2   8      290.22      326.47     15.11 o 
  10   2   8      108.28      105.22     10.99 o 
  11   2   8      712.83      749.75     21.69 o 
  12   2   8       95.88      124.77     14.90 o 
  13   2   8        6.60      -11.81     10.50 o 
  14   2   8       11.78        0.48     12.66 o 
   1   3   8      276.83      287.94     11.24 o 
   2   3   8      136.96      152.31      9.87 o 
   3   3   8      179.67      181.01     10.79 o 
   4   3   8       67.69       63.13      7.76 o 
   5   3   8      362.84      326.45     12.57 o 
   6   3   8      124.82      124.90      9.30 o 
   7   3   8      150.40      146.11     14.61 o 
   8   3   8       17.78       16.91      7.39 o 
   9   3   8      341.25      323.19     15.19 o 
  10   3   8      295.73      300.66     15.36 o 
  11   3   8      107.06      131.93     12.14 o 
  12   3   8      299.48      348.96     20.37 o 
  13   3   8      181.89      206.00     22.09 o 
  14   3   8      109.90       98.36     26.07 o 
   0   4   8      524.54      477.71     25.99 o 
   1   4   8       45.14       45.13      8.35 o 
   2   4   8       29.25       39.34      7.02 o 
   3   4   8      413.20      428.70     15.02 o 
   4   4   8       20.57       16.70      6.59 o 
   5   4   8      408.50      399.51     13.77 o 
   6   4   8      216.45      215.85     12.57 o 
   7   4   8      137.12      143.40     11.14 o 
   8   4   8       20.77       19.44      8.79 o 
   9   4   8        4.57        5.43      7.80 o 
  10   4   8      239.27      272.17     22.27 o 
  11   4   8        4.89       16.97      9.45 o 
  12   4   8       81.43       71.05     12.00 o 
  13   4   8       38.14       45.84     15.69 o 
   1   5   8     1541.66     1429.04     22.79 o 
   2   5   8       74.95       60.52      7.98 o 
   3   5   8      283.73      288.01     11.97 o 
   4   5   8      208.30      235.07     11.17 o 
   5   5   8      138.76      105.78     10.62 o 
   6   5   8       20.80       16.91      7.59 o 
   7   5   8        6.93        0.83      7.01 o 
   8   5   8      101.12      108.51     10.74 o 
   9   5   8       25.74       21.83      8.82 o 
  10   5   8       31.08       25.82      8.73 o 
  11   5   8        8.40       10.31     14.06 o 
  12   5   8        2.21        2.75      9.41 o 
  13   5   8        9.86       12.05     10.50 o 
   0   6   8      775.00      710.27     35.27 o 
   1   6   8      518.50      519.94     17.82 o 
   2   6   8      436.33      432.07     13.73 o 
   3   6   8      826.86      814.67     17.88 o 
   4   6   8      221.27      208.88     12.35 o 
   5   6   8      217.91      232.47     13.11 o 
   6   6   8      242.34      266.80     14.56 o 
   7   6   8        6.20       12.01      7.48 o 
   8   6   8        7.21       14.64      9.54 o 
   9   6   8      100.99       81.89     16.58 o 
  10   6   8      724.15      651.42     24.11 o 
  11   6   8        9.37       42.05     12.33 o 
  12   6   8       35.95       54.08     13.41 o 
  13   6   8       22.41       16.62     15.95 o 
   1   7   8      625.23      582.51     18.97 o 
   2   7   8       53.72       27.31      8.28 o 
   3   7   8     1047.07      943.00     21.83 o 
   4   7   8      530.83      522.21     17.53 o 
   5   7   8      131.66      120.69     11.03 o 
   6   7   8       54.30       38.68      9.19 o 
   7   7   8       80.05       67.76      9.92 o 
   8   7   8       40.35       38.20     10.94 o 
   9   7   8       30.49       37.93      9.56 o 
  10   7   8      114.49      110.63     16.26 o 
  11   7   8      134.37      150.03     18.35 o 
  12   7   8       58.05       53.99     14.44 o 
   0   8   8       30.45       17.92     10.48 o 
   1   8   8      193.23      178.16     12.71 o 
   2   8   8      114.01      117.79     10.98 o 
   3   8   8       33.61       39.98     10.24 o 
   4   8   8       79.10       83.87     12.24 o 
   5   8   8       25.74       14.48      8.53 o 
   6   8   8       14.02       19.38      8.36 o 
   7   8   8      168.55      140.04     12.70 o 
   8   8   8      132.40      100.00     11.11 o 
   9   8   8      357.38      305.06     18.96 o 
  10   8   8       11.49        1.20     10.27 o 
  11   8   8       80.56      125.60     23.89 o 
   1   9   8       66.35       72.72      9.35 o 
   2   9   8       12.50        3.40      9.64 o 
   3   9   8       78.52       88.54     12.39 o 
   4   9   8      170.79      154.31     14.88 o 
   5   9   8       78.23       56.57     11.47 o 
   6   9   8      100.29       85.37     16.36 o 
   7   9   8       41.35       26.80      9.44 o 
   8   9   8        7.93       19.09     10.41 o 
   9   9   8        1.69        4.61      9.02 o 
  10   9   8       21.46       34.10     12.31 o 
   0  10   8      367.01      403.27     23.89 o 
   1  10   8        1.28       17.27      8.36 o 
   2  10   8      161.75      198.00     15.04 o 
   3  10   8      149.22      125.61     13.32 o 
   4  10   8        3.80        5.34      8.88 o 
   5  10   8       51.94       38.89     12.77 o 
   6  10   8       17.49       27.92     10.76 o 
   7  10   8      100.87      104.88     20.30 o 
   8  10   8       27.68       39.91     12.76 o 
   9  10   8       45.58       71.43     15.90 o 
   1  11   8      285.67      286.62     17.27 o 
   2  11   8      130.27      139.98     13.92 o 
   3  11   8      103.03       99.42     14.93 o 
   4  11   8      206.92      191.24     15.76 o 
   5  11   8       84.36       58.68     14.62 o 
   6  11   8      199.95      192.77     21.51 o 
   7  11   8        7.25       19.76     12.65 o 
   0  12   8       30.61       51.20     16.80 o 
   1  12   8      213.63      200.61     18.62 o 
   2  12   8      117.81      160.03     15.08 o 
   3  12   8       92.94      121.50     14.32 o 
   4  12   8      149.84      162.52     21.50 o 
   5  12   8      202.85      184.36     30.03 o 
   2   0   9       73.51       63.57     16.25 o 
   4   0   9       50.35       60.79     11.63 o 
   6   0   9      763.05      791.47     39.58 o 
   8   0   9     1054.37     1106.51     30.94 o 
  10   0   9      204.71      185.90     24.96 o 
  12   0   9      478.83      544.40     35.28 o 
  14   0   9      178.31      182.49     25.83 o 
   0   1   9     1239.29     1200.54     40.36 o 
   1   1   9       39.13       39.19     10.98 o 
   2   1   9      214.52      224.51     15.58 o 
   3   1   9        5.67       -9.72      6.99 o 
   4   1   9       36.08       32.20      7.50 o 
   5   1   9      271.53      258.64     12.09 o 
   6   1   9       38.23       49.83      8.17 o 
   7   1   9      253.33      280.66     12.49 o 
   8   1   9      124.40      129.75     11.06 o 
   9   1   9       39.31       36.43     14.60 o 
  10   1   9       14.12        9.26     10.37 o 
  11   1   9       60.84       68.15     12.95 o 
  12   1   9       23.66       22.59     11.64 o 
  13   1   9       10.01        3.20     12.90 o 
  14   1   9       82.58       50.46     13.71 o 
   1   2   9      925.29      894.24     25.07 o 
   2   2   9       35.89       38.21      7.87 o 
   3   2   9      128.65      140.56     11.73 o 
   4   2   9      101.13      111.40      9.28 o 
   5   2   9      225.81      238.90     11.64 o 
   6   2   9      152.24      157.02     11.58 o 
   7   2   9     2288.12     2292.44     34.84 o 
   8   2   9       85.63       92.47     11.50 o 
   9   2   9       28.20       30.49      8.99 o 
  10   2   9       12.14       -0.61      7.22 o 
  11   2   9      142.94      160.45     15.73 o 
  12   2   9      199.26      233.86     18.24 o 
  13   2   9       27.21       19.36     13.79 o 
   0   3   9        6.32      -11.42     13.09 o 
   1   3   9      231.70      228.96     11.39 o 
   2   3   9      141.73      161.20     12.37 o 
   3   3   9        6.34        6.18      6.38 o 
   4   3   9       36.29       44.88      7.98 o 
   5   3   9      281.94      292.79     12.42 o 
   6   3   9      104.35      105.09     10.21 o 
   7   3   9      539.49      618.21     21.54 o 
   8   3   9      172.60      206.01     14.80 o 
   9   3   9       30.01       29.72      9.43 o 
  10   3   9      136.18      178.68     24.27 o 
  11   3   9       79.07      111.42     11.63 o 
  12   3   9        5.94        9.23     11.05 o 
  13   3   9      104.66      108.64     15.69 o 
   1   4   9       56.85       61.32     15.63 o 
   2   4   9      281.96      279.48     12.75 o 
   3   4   9       83.25       90.06      8.62 o 
   4   4   9       54.01       50.73      7.98 o 
   5   4   9        3.18       -2.04      6.19 o 
   6   4   9      175.78      175.93     11.81 o 
   7   4   9       84.96       87.31     14.93 o 
   8   4   9      136.11      137.96     13.53 o 
   9   4   9       20.91       21.78     11.72 o 
  10   4   9       62.89       51.56     11.15 o 
  11   4   9        1.81       21.81      8.60 o 
  12   4   9      233.93      238.40     17.70 o 
  13   4   9      225.42      194.62     26.89 o 
   0   5   9      180.66      146.21     19.00 o 
   1   5   9       30.20       20.46      9.59 o 
   2   5   9      737.44      742.83     22.90 o 
   3   5   9       61.43       69.17      8.11 o 
   4   5   9      239.90      218.84     11.24 o 
   5   5   9       10.92        2.15      7.41 o 
   6   5   9       14.14       14.21      7.65 o 
   7   5   9       22.29       22.47      8.16 o 
   8   5   9        1.62        5.13      8.22 o 
   9   5   9       76.99       52.21     11.13 o 
  10   5   9       41.99       43.47     11.14 o 
  11   5   9      137.60      135.41     14.68 o 
  12   5   9      236.12      289.24     22.04 o 
   1   6   9      257.30      237.50     15.23 o 
   2   6   9      522.14      470.90     17.59 o 
   3   6   9      399.44      376.96     16.21 o 
   4   6   9      352.32      340.08     15.10 o 
   5   6   9       18.62       15.89      7.67 o 
   6   6   9       46.20       41.34      9.00 o 
   7   6   9       21.98       32.66      8.78 o 
   8   6   9       37.13       34.77     10.15 o 
   9   6   9        5.59       16.03      9.91 o 
  10   6   9       39.94       65.93     11.89 o 
  11   6   9       37.67       45.83     13.62 o 
  12   6   9      105.68       94.21     31.23 o 
   0   7   9       15.27       13.10     11.88 o 
   1   7   9      349.03      364.35     16.31 o 
   2   7   9       40.35       37.46      8.68 o 
   3   7   9       13.82        9.96      9.17 o 
   4   7   9       23.04       35.49     10.36 o 
   5   7   9       14.25       -1.56      8.50 o 
   6   7   9        8.48        1.95      7.58 o 
   7   7   9      109.82      106.53     11.47 o 
   8   7   9      247.52      243.83     15.09 o 
   9   7   9      301.94      350.00     26.70 o 
  10   7   9       44.37       38.76     12.63 o 
  11   7   9        7.16        6.74     12.13 o 
   1   8   9      113.72      108.35     11.45 o 
   2   8   9       81.44       76.75     12.45 o 
   3   8   9      965.50      886.14     27.58 o 
   4   8   9       63.98       73.17     12.42 o 
   5   8   9      217.94      155.51     15.42 o 
   6   8   9       99.95       86.36     13.15 o 
   7   8   9       34.43       47.96      9.80 o 
   8   8   9      137.09      154.45     16.46 o 
   9   8   9      165.59      185.28     19.17 o 
  10   8   9       16.19       27.49     12.64 o 
   0   9   9       65.72       64.98     13.72 o 
   1   9   9       28.88       30.86      9.94 o 
   2   9   9        6.38        9.22      9.14 o 
   3   9   9       61.92       47.08     11.56 o 
   4   9   9      214.35      186.58     16.56 o 
   5   9   9      128.71      116.56     18.34 o 
   6   9   9       16.44       16.47     10.25 o 
   7   9   9       59.73       57.70     12.17 o 
   8   9   9        7.14        9.51     11.43 o 
   9   9   9       19.17       21.69      9.49 o 
   1  10   9      116.98      143.81     13.96 o 
   2  10   9       21.91       27.33      9.33 o 
   3  10   9       36.39       41.17     10.74 o 
   4  10   9       94.00       85.35     13.48 o 
   5  10   9      205.00      221.84     18.15 o 
   6  10   9       44.81       31.49     16.44 o 
   7  10   9       21.75        7.33     11.19 o 
   8  10   9       51.17       59.76     14.65 o 
   0  11   9      120.56      151.01     24.39 o 
   1  11   9       19.71       28.92     12.42 o 
   2  11   9        2.08        2.69      8.75 o 
   3  11   9      270.94      266.50     18.04 o 
   4  11   9      444.90      432.98     21.81 o 
   5  11   9       53.27       96.29     14.05 o 
   6  11   9        5.91       31.94     18.95 o 
   1  12   9        1.56       22.07     18.78 o 
   2  12   9       22.45       20.15     12.55 o 
   3  12   9       84.92       66.17     12.82 o 
   0   0  10     7428.82     7320.73    163.60 o 
   2   0  10      471.77      432.76     29.50 o 
   4   0  10        4.05       -8.34     13.97 o 
   6   0  10       22.61       42.34     11.61 o 
   8   0  10      201.35      239.76     22.49 o 
  10   0  10      333.12      435.20     29.89 o 
  12   0  10      503.09      474.50     34.18 o 
   1   1  10      110.78       94.63     13.76 o 
   2   1  10      159.12      154.34     18.70 o 
   3   1  10       56.83       50.54     12.45 o 
   4   1  10      138.53      134.82     11.73 o 
   5   1  10       84.97      100.27     10.75 o 
   6   1  10      638.47      614.85     17.22 o 
   7   1  10       25.35       19.95      7.62 o 
   8   1  10        4.17        1.47      9.57 o 
   9   1  10      149.58      166.70     13.12 o 
  10   1  10        1.44       -6.47     10.16 o 
  11   1  10       80.25       82.99     15.16 o 
  12   1  10      241.45      266.73     25.76 o 
  13   1  10       42.55       36.31     13.90 o 
   0   2  10       26.57       12.66     15.69 o 
   1   2  10       19.73        2.64     10.88 o 
   2   2  10       16.73       13.41     12.18 o 
   3   2  10       38.43       28.88      8.40 o 
   4   2  10        1.79        2.68      7.54 o 
   5   2  10      140.42      129.97     11.05 o 
   6   2  10       50.35       52.16      9.21 o 
   7   2  10      659.61      641.25     22.31 o 
   8   2  10       94.39      108.85     12.71 o 
   9   2  10       50.30       39.11      9.74 o 
  10   2  10       46.59       48.04     10.64 o 
  11   2  10      103.61      100.30     14.71 o 
  12   2  10       77.12       86.29     14.66 o 
  13   2  10       20.91       17.36     12.58 o 
   1   3  10      357.68      359.00     38.81 o 
   2   3  10      394.61      416.58     19.97 o 
   3   3  10      552.55      503.69     15.27 o 
   4   3  10        3.76       15.92      7.08 o 
   5   3  10      271.36      290.33     14.24 o 
   6   3  10        6.29       10.72      8.58 o 
   7   3  10      145.08      153.27     14.01 o 
   8   3  10       27.55        6.89      8.85 o 
   9   3  10        8.40        7.79      9.47 o 
  10   3  10       14.16       25.52     10.54 o 
  11   3  10        9.50       30.17     13.03 o 
  12   3  10        3.96        7.16     13.88 o 
   0   4  10      271.47      236.69     23.21 o 
   1   4  10      151.46      151.58     14.22 o 
   2   4  10      980.92      917.96     26.20 o 
   3   4  10       59.45       46.81      9.61 o 
   4   4  10       33.85       30.58      8.95 o 
   5   4  10      102.58       98.23     10.38 o 
   6   4  10        0.99        6.67      8.96 o 
   7   4  10       46.80       54.52     11.04 o 
   8   4  10       41.38       20.32     15.03 o 
   9   4  10      254.30      258.56     17.32 o 
  10   4  10      265.11      290.42     18.73 o 
  11   4  10        8.56       16.21     11.97 o 
  12   4  10      242.15      259.24     23.34 o 
   1   5  10      113.81      101.29     12.50 o 
   2   5  10      248.16      281.90     17.78 o 
   3   5  10       65.73       66.90     10.43 o 
   4   5  10       33.84       18.16      9.88 o 
   5   5  10       31.11       15.31     10.43 o 
   6   5  10     1133.09     1037.38     27.58 o 
   7   5  10       43.92       42.11     10.05 o 
   8   5  10       73.95       93.23     13.05 o 
   9   5  10       31.59       40.10     10.73 o 
  10   5  10        1.32        5.92      8.97 o 
  11   5  10       29.73       31.74     10.21 o 
  12   5  10       22.16       36.14     16.08 o 
   0   6  10        7.40       -1.54     13.51 o 
   1   6  10      151.01      140.70     13.56 o 
   2   6  10       16.87       21.81      8.78 o 
   3   6  10       70.66       63.96     10.38 o 
   4   6  10       17.18       18.20      9.92 o 
   5   6  10       33.32        9.11      9.91 o 
   6   6  10      153.90      169.67     20.24 o 
   7   6  10       18.82       19.92     10.86 o 
   8   6  10       45.76       69.12     11.47 o 
   9   6  10      216.64      204.51     16.64 o 
  10   6  10      121.76      121.32     14.71 o 
  11   6  10       50.53       65.51     24.25 o 
   1   7  10      413.23      419.51     18.14 o 
   2   7  10      196.48      194.93     14.03 o 
   3   7  10      209.82      209.32     16.79 o 
   4   7  10       10.65        6.76      9.41 o 
   5   7  10       27.50       32.50     10.92 o 
   6   7  10       29.96       54.86     11.88 o 
   7   7  10       41.07       30.63     10.80 o 
   8   7  10        0.72       10.00     11.34 o 
   9   7  10      103.52      109.81     14.46 o 
  10   7  10       47.00       41.73     13.23 o 
   0   8  10       15.73       24.99     12.34 o 
   1   8  10       30.98       46.39      9.45 o 
   2   8  10       78.05       76.12     12.36 o 
   3   8  10       74.16       34.11     11.12 o 
   4   8  10       31.30       51.29     14.69 o 
   5   8  10       10.40       14.34     10.27 o 
   6   8  10       18.40       18.66     10.09 o 
   7   8  10       39.71       38.49     13.38 o 
   8   8  10        2.95        6.06     10.78 o 
   9   8  10       41.20       56.67     16.95 o 
   1   9  10       40.49       45.11     11.19 o 
   2   9  10       46.75       75.91     13.24 o 
   3   9  10      293.00      254.97     18.82 o 
   4   9  10      553.67      537.07     39.05 o 
   5   9  10      171.65      156.56     16.56 o 
   6   9  10       13.35        8.77     10.10 o 
   7   9  10       70.13       68.80     13.02 o 
   8   9  10      208.12      201.18     26.59 o 
   0  10  10      327.53      358.41     32.21 o 
   1  10  10       12.81       17.46      9.30 o 
   2  10  10      160.52      163.68     15.07 o 
   3  10  10       32.11       53.26     12.79 o 
   4  10  10      102.91       92.21     14.42 o 
   5  10  10        4.61       23.25     11.33 o 
   6  10  10        3.73       10.17     10.47 o 
   1  11  10       76.81       89.31     15.28 o 
   2  11  10      263.31      240.82     18.00 o 
   3  11  10      174.50      174.09     22.85 o 
   4  11  10       11.73        9.80     10.69 o 
   2   0  11      618.24      681.69     38.17 o 
   4   0  11      317.80      335.42     27.13 o 
   6   0  11     1530.93     1515.75     37.43 o 
   8   0  11       76.15       91.58     20.51 o 
  10   0  11        6.32      -12.05     14.02 o 
  12   0  11      152.78      152.83     24.81 o 
   0   1  11       72.40       66.23     21.13 o 
   1   1  11        7.94        5.39     10.94 o 
   2   1  11       70.73       64.21     13.12 o 
   3   1  11       44.28       29.39     11.81 o 
   4   1  11      151.03      159.97     15.36 o 
   5   1  11      224.68      222.85     17.90 o 
   6   1  11      230.78      264.71     15.17 o 
   7   1  11      169.50      172.08     13.36 o 
   8   1  11      143.21      158.19     12.99 o 
   9   1  11        0.65      -11.18      8.01 o 
  10   1  11       41.98       36.79     12.43 o 
  11   1  11      103.14      101.54     19.77 o 
  12   1  11       22.55       13.32     18.56 o 
   1   2  11      168.76      148.89     16.58 o 
   2   2  11      127.53      139.21     16.15 o 
   3   2  11      164.90      154.65     15.87 o 
   4   2  11       43.99       25.33     11.13 o 
   5   2  11       76.75       64.98     10.01 o 
   6   2  11      399.37      432.91     20.84 o 
   7   2  11      202.48      235.67     16.27 o 
   8   2  11        9.50        1.87      8.82 o 
   9   2  11       51.45       46.34     11.52 o 
  10   2  11        3.23       14.99     13.62 o 
  11   2  11       35.45       16.80     12.73 o 
  12   2  11       16.58       24.14     12.92 o 
   0   3  11      212.51      230.17     23.77 o 
   1   3  11      732.45      715.61     36.55 o 
   2   3  11      448.36      468.60     21.61 o 
   3   3  11      298.34      334.87     16.50 o 
   4   3  11      165.45      133.79     14.35 o 
   5   3  11      483.01      474.69     21.66 o 
   6   3  11       36.05       36.76     10.26 o 
   7   3  11       56.43       43.76     11.06 o 
   8   3  11       12.43       -5.37      8.73 o 
   9   3  11       60.09       67.64     12.22 o 
  10   3  11      237.56      244.07     17.75 o 
  11   3  11       82.19       98.35     18.14 o 
   1   4  11       45.17       27.77     14.67 o 
   2   4  11      239.55      241.10     17.01 o 
   3   4  11       36.14       36.95      9.86 o 
   4   4  11      379.32      346.46     16.79 o 
   5   4  11        3.20        6.65     11.91 o 
   6   4  11      339.42      345.88     34.00 o 
   7   4  11      780.10      769.03     25.48 o 
   8   4  11       11.54       21.67     10.35 o 
   9   4  11       48.36       41.75     11.16 o 
  10   4  11       26.90       64.05     17.59 o 
  11   4  11       47.02       59.06     12.60 o 
   0   5  11      212.46      210.72     22.73 o 
   1   5  11        8.39       16.38      9.87 o 
   2   5  11      357.81      344.88     19.20 o 
   3   5  11      107.23      108.16     12.36 o 
   4   5  11        5.77       -2.13     14.14 o 
   5   5  11       42.36       24.40     15.64 o 
   6   5  11       36.10       33.51     21.16 o 
   7   5  11       61.17       49.74     14.48 o 
   8   5  11       39.89       17.71     11.50 o 
   9   5  11       58.80       54.21     12.11 o 
  10   5  11       13.75       25.61     10.94 o 
  11   5  11        5.83       24.15     10.65 o 
   1   6  11       25.18       34.18     10.79 o 
   2   6  11        8.96        6.36      8.90 o 
   3   6  11      126.32      120.11     14.57 o 
   4   6  11      202.20      185.41     16.52 o 
   5   6  11       62.42       68.52     17.33 o 
   6   6  11      320.07      315.43     23.64 o 
   7   6  11       25.61       25.27     12.62 o 
   8   6  11       71.94      104.71     16.96 o 
   9   6  11        7.35       -0.11     11.89 o 
  10   6  11        7.66        7.31     17.79 o 
   0   7  11       54.72       62.85     17.62 o 
   1   7  11        1.28       13.59     11.05 o 
   2   7  11       19.50       30.74     11.34 o 
   3   7  11       36.13       43.56     11.44 o 
   4   7  11       31.17       18.81     11.23 o 
   5   7  11      295.32      239.94     18.55 o 
   6   7  11       13.23       21.80     13.72 o 
   7   7  11       37.93       20.33     12.77 o 
   8   7  11        5.50       17.21     12.87 o 
   9   7  11        3.55       19.71     17.60 o 
   1   8  11      386.03      379.82     36.74 o 
   2   8  11        0.25        1.44      9.30 o 
   3   8  11       20.25        8.28     12.43 o 
   4   8  11       47.97       44.29     14.22 o 
   5   8  11      160.42      133.99     16.15 o 
   6   8  11       39.44       34.10     11.85 o 
   7   8  11       21.80       22.95     12.57 o 
   8   8  11        3.03       19.28     13.19 o 
   0   9  11      115.76      152.10     24.97 o 
   1   9  11       14.38       13.18     10.06 o 
   2   9  11        1.79       33.06     11.76 o 
   3   9  11        3.00        5.50      9.88 o 
   4   9  11      398.24      391.21     23.28 o 
   5   9  11       96.66       90.58     15.09 o 
   6   9  11       23.12       43.74     13.95 o 
   7   9  11      147.78      169.92     21.42 o 
   1  10  11       30.21       -0.54     18.69 o 
   2  10  11      245.99      284.55     19.02 o 
   3  10  11       46.44       42.16     13.27 o 
   4  10  11       67.63       55.18     13.52 o 
   5  10  11      110.48       99.79     20.12 o 
   0   0  12        3.45       25.12     24.40 o 
   2   0  12      259.25      308.38     50.88 o 
   4   0  12       48.15       58.29     18.85 o 
   6   0  12      489.84      507.61     33.37 o 
   8   0  12        8.09       13.73     15.34 o 
  10   0  12       44.87       19.16     18.09 o 
   1   1  12        2.63       24.47     11.86 o 
   2   1  12      111.25      130.58     20.43 o 
   3   1  12      541.68      620.07     25.28 o 
   4   1  12       32.72       49.08     12.92 o 
   5   1  12        3.61      -11.55      9.97 o 
   6   1  12       46.10       55.04     16.47 o 
   7   1  12       68.86       61.89     12.38 o 
   8   1  12       73.21       63.92     12.84 o 
   9   1  12       32.45       30.89     14.41 o 
  10   1  12       12.02       -3.36     13.49 o 
  11   1  12       18.54       24.27     13.21 o 
   0   2  12      726.14      718.83     37.38 o 
   1   2  12       62.97       73.96     14.93 o 
   2   2  12        0.40        7.08     11.00 o 
   3   2  12      350.79      363.36     20.77 o 
   4   2  12       14.12       10.47     14.93 o 
   5   2  12        0.11        9.65     11.18 o 
   6   2  12       27.84       37.89     18.76 o 
   7   2  12      103.47      117.49     13.98 o 
   8   2  12       16.67       24.48     10.91 o 
   9   2  12      417.84      455.54     22.30 o 
  10   2  12       14.93       28.71     21.56 o 
  11   2  12       64.68       31.41     27.24 o 
   1   3  12      224.24      191.68     16.90 o 
   2   3  12      174.12      196.88     16.88 o 
   3   3  12       72.34       79.43     13.76 o 
   4   3  12       69.24       51.60     12.77 o 
   5   3  12      678.00      662.79     25.60 o 
   6   3  12       21.96       31.90     20.51 o 
   7   3  12      508.41      527.46     28.57 o 
   8   3  12       30.74       38.17     14.46 o 
   9   3  12        3.68       -9.83     11.77 o 
  10   3  12       11.70       27.83     12.24 o 
   0   4  12       79.74       67.19     18.81 o 
   1   4  12       10.90       24.33     11.32 o 
   2   4  12       70.75       96.15     13.92 o 
   3   4  12        6.24       15.83     10.89 o 
   4   4  12       31.14       24.53     10.93 o 
   5   4  12       20.09        8.25     12.45 o 
   6   4  12        0.89       -2.28     11.23 o 
   7   4  12       10.55        2.56     26.98 o 
   8   4  12       78.60      113.29     26.70 o 
   9   4  12      103.23      113.81     24.03 o 
  10   4  12      110.05      126.70     18.78 o 
   1   5  12       13.35       17.56     10.58 o 
   2   5  12      329.00      348.84     18.17 o 
   3   5  12        1.12        1.00      8.85 o 
   4   5  12      130.18       88.23     16.40 o 
   5   5  12      117.57       95.35     17.00 o 
   6   5  12      304.03      329.15     28.45 o 
   7   5  12       61.80       65.16     18.17 o 
   8   5  12       21.55       24.06     13.64 o 
   9   5  12      156.74      124.89     19.05 o 
   0   6  12      540.19      548.97     33.42 o 
   1   6  12        1.86        0.85      9.51 o 
   2   6  12       47.28       43.33     10.53 o 
   3   6  12      135.17      162.33     16.77 o 
   4   6  12       12.59       38.57     12.60 o 
   5   6  12      199.10      179.22     20.14 o 
   6   6  12      120.04      157.32     23.51 o 
   7   6  12      117.59      140.34     19.65 o 
   8   6  12      126.67      133.04     19.56 o 
   9   6  12        7.19       25.07     23.74 o 
   1   7  12       54.33       71.18     11.86 o 
   2   7  12       21.01       29.55     11.91 o 
   3   7  12        3.75       17.90     11.20 o 
   4   7  12       15.48       10.28     10.98 o 
   5   7  12       69.49       74.12     16.27 o 
   6   7  12       74.48       88.08     17.00 o 
   7   7  12       12.70       28.62     14.49 o 
   8   7  12        5.20        2.68     16.44 o 
   0   8  12       81.17       84.20     16.61 o 
   1   8  12      147.88      186.18     17.95 o 
   2   8  12       47.80       59.07     13.44 o 
   3   8  12      106.62      105.97     15.89 o 
   4   8  12       11.75       20.09     11.24 o 
   5   8  12       46.72       35.08     14.50 o 
   6   8  12       10.11       14.09     13.24 o 
   1   9  12       50.71       47.88     12.41 o 
   2   9  12       26.05       30.15     12.27 o 
   3   9  12        1.43       12.08     11.47 o 
   4   9  12      279.03      290.79     21.67 o 
   0  10  12       73.56       45.21     45.76 o 
   2   0  13      153.25      179.90     25.27 o 
   4   0  13     1295.70     1265.16     49.59 o 
   6   0  13      101.36      124.06     28.15 o 
   8   0  13      156.84      121.87     36.99 o 
  10   0  13       17.93       12.97     18.56 o 
   0   1  13       17.18      -19.28     15.13 o 
   1   1  13        4.18        8.86     11.87 o 
   2   1  13      178.20      198.19     33.08 o 
   3   1  13      270.59      280.18     20.18 o 
   4   1  13      108.98      120.54     16.20 o 
   5   1  13       41.79       45.44     13.23 o 
   6   1  13        6.22       33.39     14.27 o 
   7   1  13       15.14        0.06     13.74 o 
   8   1  13        6.53        2.00     13.97 o 
   9   1  13       89.06      126.82     26.47 o 
   1   2  13      134.76      127.01     15.86 o 
   2   2  13       40.83       46.94     13.56 o 
   3   2  13     1093.05     1024.90     31.89 o 
   4   2  13       17.91       15.06     11.87 o 
   5   2  13       75.40       91.00     14.65 o 
   6   2  13       60.62       94.95     17.77 o 
   7   2  13       65.06       71.56     26.95 o 
   8   2  13       30.14       16.34     13.83 o 
   9   2  13       16.16       17.53     20.14 o 
   0   3  13      459.04      389.83     39.40 o 
   1   3  13       74.91       71.41     14.28 o 
   2   3  13       67.84       58.66     13.78 o 
   3   3  13        8.95       13.41     11.54 o 
   4   3  13       80.16       59.06     13.56 o 
   5   3  13       56.84       81.29     21.24 o 
   6   3  13        5.33       12.71     13.29 o 
   7   3  13       75.70       87.21     17.15 o 
   8   3  13       35.04       30.56     20.43 o 
   9   3  13      122.66      143.73     20.10 o 
   1   4  13      262.22      281.53     19.80 o 
   2   4  13      143.83      148.41     16.58 o 
   3   4  13        9.06       16.72     12.36 o 
   4   4  13       69.00       34.51     15.03 o 
   5   4  13      217.59      241.63     22.81 o 
   6   4  13      227.01      260.22     23.73 o 
   7   4  13       24.25       22.85     16.07 o 
   8   4  13       16.72       30.41     16.81 o 
   0   5  13       85.97      104.29     20.69 o 
   1   5  13      168.19      188.55     20.46 o 
   2   5  13      183.38      202.97     15.83 o 
   3   5  13       11.26       36.26     14.74 o 
   4   5  13      179.35      174.19     21.40 o 
   5   5  13        3.65       -6.38     11.71 o 
   6   5  13      149.93      132.84     19.96 o 
   7   5  13       12.94       27.16     15.09 o 
   8   5  13       27.41       42.84     14.82 o 
   1   6  13       33.65       24.55     11.73 o 
   2   6  13       14.52       17.75     14.36 o 
   3   6  13       38.52       16.63     13.59 o 
   4   6  13      130.42      120.46     19.48 o 
   5   6  13       25.82       17.62     19.01 o 
   6   6  13      285.29      289.55     25.48 o 
   7   6  13        4.44        5.77     15.43 o 
   0   7  13       98.17      103.65     20.16 o 
   1   7  13        7.24       26.27     12.90 o 
   2   7  13       74.28       74.49     14.97 o 
   3   7  13       24.48       32.18     13.25 o 
   4   7  13       23.05       21.04     14.05 o 
   5   7  13      252.31      243.03     48.36 o 
   6   7  13        2.62       14.00     13.81 o 
   1   8  13      122.48      104.23     16.80 o 
   2   8  13      117.01      138.41     17.58 o 
   3   8  13       16.42       39.41     13.75 o 
   4   8  13       70.69      100.59     18.31 o 
   0   0  14      169.13      128.81     34.83 o 
   2   0  14      105.76      107.51     23.01 o 
   4   0  14        3.62        7.26     29.54 o 
   6   0  14       25.05       31.50     17.63 o 
   8   0  14       36.49       12.77     30.52 o 
   1   1  14       34.58       37.25     13.82 o 
   2   1  14       22.22       26.24     12.98 o 
   3   1  14      297.60      319.05     22.07 o 
   4   1  14       41.99       32.62     13.85 o 
   5   1  14       50.86       34.17     14.29 o 
   6   1  14       31.92       49.39     17.26 o 
   7   1  14       31.74       22.87     15.80 o 
   8   1  14        5.67       -5.22     19.53 o 
   0   2  14       80.56       90.22     40.88 o 
   1   2  14        5.19        4.11     11.82 o 
   2   2  14       22.76       29.50     12.72 o 
   3   2  14       97.95      109.81     16.41 o 
   4   2  14       25.19       30.00     13.50 o 
   5   2  14      222.64      218.88     19.68 o 
   6   2  14       88.61       96.07     28.86 o 
   7   2  14       91.44      124.59     20.49 o 
   8   2  14        8.82       -3.48     14.06 o 
   1   3  14       16.84       11.01     12.03 o 
   2   3  14        8.59       20.92     12.07 o 
   3   3  14       90.81       63.77     14.84 o 
   4   3  14       87.38       72.55     14.93 o 
   5   3  14      109.58      105.86     19.52 o 
   6   3  14      109.16       70.88     23.83 o 
   7   3  14        7.66      -11.00     14.99 o 
   0   4  14       26.87        5.16     41.83 o 
   1   4  14      131.11      140.24     16.87 o 
   2   4  14       25.03       23.77     12.53 o 
   3   4  14        1.31        1.46     12.72 o 
   4   4  14       26.59       23.37     15.36 o 
   5   4  14      217.37      219.71     23.15 o 
   6   4  14       64.23       88.99     18.97 o 
   7   4  14        7.96      -10.78     13.02 o 
   1   5  14        5.57        1.85     11.29 o 
   2   5  14       74.02       67.69     14.53 o 
   3   5  14       54.23       26.62     15.20 o 
   4   5  14       40.72       11.37     14.41 o 
   5   5  14      167.53      191.90     22.90 o 
   6   5  14       23.38       53.39     16.88 o 
   0   6  14       57.75       45.09     18.82 o 
   1   6  14      229.65      256.36     18.42 o 
   2   6  14      107.18      146.71     20.97 o 
   3   6  14       16.48        7.87     22.23 o 
   4   6  14       33.19       32.13     17.54 o 
   1   7  14        0.84       21.25     17.23 o 
   2   7  14      132.21      152.28     21.34 o 
   2   0  15      166.18      155.14     26.14 o 
   4   0  15      897.86      903.12     47.16 o 
   6   0  15       90.61      115.18     24.54 o 
   0   1  15       35.02       26.74     19.70 o 
   1   1  15        8.33       20.66     13.97 o 
   2   1  15       31.11       17.33     13.83 o 
   3   1  15       26.97       17.38     13.54 o 
   4   1  15      109.92      113.74     17.83 o 
   5   1  15       15.02       -1.27     12.86 o 
   6   1  15       35.12       14.80     21.46 o 
   1   2  15       34.10       34.31     14.13 o 
   2   2  15       15.14       54.32     15.17 o 
   3   2  15      790.87      771.62     36.73 o 
   4   2  15       57.34       67.53     16.11 o 
   5   2  15       11.86       47.75     18.47 o 
   0   3  15      202.16      215.93     28.66 o 
   1   3  15        1.32       -6.29     12.09 o 
   2   3  15       32.39       15.76     13.15 o 
   3   3  15       54.51       56.26     15.59 o 
   4   3  15      116.75      164.30     22.39 o 
   5   3  15      319.32      294.94     48.67 o 
   1   4  15        5.02        1.25     17.86 o 
   2   4  15       87.57       94.55     16.88 o 
   3   4  15       47.24       65.22     18.60 o 
   4   4  15       47.13       33.07     16.74 o 
   0   5  15        1.95       35.84     36.06 o 
   1   5  15       11.00      -11.90     11.62 o 
   2   5  15        0.03      -24.83     12.59 o 
   0   0  16      257.88      235.32     44.00 o 
   2   0  16      201.93      225.15     30.50 o 
   1   1  16      106.50       84.91     17.20 o 
                                                 
